# Supplementary material for: Very Few RNA and DNA Sequence Differences in the Human Transcriptome
Source: PLoS One. 2011 Oct 12;6(10):e25842. doi: 10.1371/journal.pone.0025842 (PMC3192132; doi:10.1371/journal.pone.0025842)
Supplement: Table S1 — Detailed list of the 10,210 RDD sites. (XLS) [file pone.0025842.s002.xls]

## Sheet: big_table.txt
Chromosome	Position	Strand	Reference base	RDD base	RDD base in reference at RDD site?	RDD base in reference at paralog?	RDD base in genomic reads matching site?	# of individuals with RDD event in RNA-seq data
chr1	888604	+	T	G	no	no	yes	GM12006
chr1	972134	+	T	C	no	no	yes	GM12006
chr1	1007113	-	G	A	no	no	yes	GM12874
chr1	1129079	-	T	C	yes	no	no
chr1	1181354	-	A	G	no	no	no	GM12004,GM12006
chr1	1217738	-	T	G	no	no	yes	GM06985,GM06994,GM07000,GM11830,GM11831,GM11832,GM11992,GM12005,GM12717,GM12750,GM12872,GM12874
chr1	1227231	-	A	G	no	no	yes	GM11830,GM11992,GM12814
chr1	1637753	-	G	A	no	no	yes	GM06994,GM11829,GM11832,GM11993,GM12003,GM12006,GM12043,GM12144,GM12155,GM12750,GM12762,GM12814,GM12874
chr1	1640667	-	G	A	yes	no	no
chr1	1673692	-	T	G	no	no	no	GM11994
chr1	1674121	-	A	C	no	no	yes	GM12144
chr1	1708124	-	A	G	no	no	no	GM07000,GM11993,GM12144,GM12155,GM12717,GM12762
chr1	1708127	-	G	A	no	no	no	GM07000,GM11881,GM12006,GM12155,GM12814
chr1	2325023	-	C	T	no	no	no
chr1	2479130	+	G	A	no	no	no	GM11881,GM12814,GM12872
chr1	2481124	+	G	T	no	no	yes	GM06985,GM07000,GM11829,GM11830,GM11831,GM11832,GM11881,GM11992,GM11993,GM11994,GM12003,GM12005,GM12006,GM12044,GM12144,GM12716,GM12762,GM12813,GM12814,GM12872,GM12874
chr1	2481126	+	T	C	no	no	yes	GM06985,GM07000,GM11829,GM11830,GM11831,GM11832,GM11881,GM11992,GM11993,GM11994,GM12005,GM12006,GM12044,GM12144,GM12716,GM12762,GM12813,GM12814,GM12872
chr1	2481159	+	C	A	no	no	yes	GM06985,GM06994,GM07000,GM11832,GM11881,GM11992,GM11993,GM11994,GM12003,GM12005,GM12043,GM12044,GM12716,GM12750,GM12762,GM12813,GM12814,GM12872
chr1	2481272	+	T	C	no	no	yes
chr1	2481920	+	G	C	no	no	yes	GM06985,GM07000,GM11829,GM11830,GM11831,GM11832,GM11881,GM11992,GM11993,GM11994,GM12716,GM12750,GM12762,GM12813,GM12814,GM12872
chr1	2482999	+	A	G	no	no	yes	GM06985,GM11829,GM11830,GM11831,GM11881,GM11992,GM11993,GM11994,GM12043,GM12762,GM12813
chr1	2483161	+	A	G	no	no	yes	GM07000,GM11881,GM11992,GM12006,GM12044,GM12716,GM12813,GM12874
chr1	2484161	+	G	C	no	no	yes	GM06985,GM07000,GM11829,GM11832,GM11992,GM11994,GM12003,GM12005,GM12044,GM12716,GM12762,GM12813,GM12814,GM12872
chr1	2484509	+	A	G	no	no	yes	GM07000,GM11829,GM11830,GM11831,GM11832,GM11881,GM11992,GM11993,GM11994,GM12006,GM12043,GM12044,GM12155,GM12716,GM12762,GM12813,GM12814,GM12872
chr1	2484510	+	C	G	no	no	yes	GM06985,GM06994,GM07000,GM11829,GM11830,GM11831,GM11832,GM11881,GM11992,GM11993,GM11994,GM12005,GM12006,GM12043,GM12044,GM12144,GM12155,GM12716,GM12750,GM12762,GM12813,GM12814,GM12872
chr1	3642190	+	A	G	no	no	yes	GM12006
chr1	3686917	-	A	G	no	no	no	GM11832,GM11993,GM12814,GM12872
chr1	3795711	-	A	G	no	no	no	GM11829,GM11992,GM11993,GM12005,GM12813
chr1	6083285	+	G	C	yes	no	no
chr1	6083286	+	A	G	no	no	no	GM06985,GM11830,GM11832,GM11992,GM11993,GM11994,GM12005,GM12006,GM12044,GM12155,GM12716,GM12750,GM12762,GM12813,GM12814,GM12874
chr1	6083669	+	T	C	no	no	no	GM12003,GM12044
chr1	6083821	+	A	G	no	no	yes	GM11994,GM12872,GM12874
chr1	6205174	-	A	G	no	no	no	GM07000,GM12043,GM12044,GM12762,GM12813,GM12814
chr1	6205700	-	A	G	no	no	no
chr1	6508497	-	T	C	no	no	yes	GM12006,GM12717,GM12750
chr1	6570948	+	A	G	no	no	yes	GM07000
chr1	6571666	+	T	C	no	no	yes
chr1	6573482	-	G	A	no	no	yes	GM11992,GM11993
chr1	6573627	-	A	C	no	no	yes	GM06994,GM12716
chr1	7763942	+	T	C	no	no	yes	GM07000,GM11830
chr1	8337709	-	G	C	no	no	yes	GM12762
chr1	8843649	-	A	G	no	no	yes
chr1	8843650	-	G	A	no	no	yes
chr1	8843653	-	T	A	no	no	no	GM06985,GM06994,GM11829,GM11831,GM11832,GM11881,GM11992,GM11993,GM11994,GM12003,GM12004,GM12043,GM12044,GM12144,GM12155,GM12716,GM12762,GM12813,GM12814,GM12872,GM12874
chr1	8843654	-	A	G	no	no	yes	GM06994,GM07000,GM11829,GM11830,GM11831,GM11832,GM11881,GM11992,GM11993,GM12003,GM12004,GM12005,GM12006,GM12044,GM12144,GM12155,GM12716,GM12717,GM12750,GM12762,GM12813,GM12814,GM12872,GM12874
chr1	8844063	-	G	T	no	no	no
chr1	8845549	-	T	A	no	no	yes
chr1	8845552	-	A	G	no	no	yes
chr1	8846682	-	A	C	no	no	no
chr1	8848125	-	T	C	no	no	yes
chr1	8850693	-	T	C	no	no	no
chr1	8854549	-	T	C	no	no	no
chr1	8854615	-	G	C	no	no	no
chr1	8854617	-	C	A	no	no	no
chr1	8854621	-	G	T	no	no	yes
chr1	8854624	-	A	C	no	no	no
chr1	8857500	-	A	G	no	no	yes
chr1	8861358	-	A	G	no	no	no	GM07000,GM12006
chr1	9250614	+	A	G	no	yes	yes
chr1	9251839	+	T	G	no	no	yes	GM12750
chr1	9251877	+	G	A	no	no	yes	GM12716,GM12874
chr1	9252649	+	A	G	no	no	yes	GM06994
chr1	9711696	-	T	C	no	no	no	GM07000,GM11993,GM12717,GM12750
chr1	9712103	-	A	C	no	no	yes
chr1	9732172	-	A	C	no	no	yes
chr1	9913074	-	A	G	no	no	yes	GM11831,GM12003
chr1	9965342	+	C	G	no	no	yes	GM12003
chr1	10109491	+	T	C	no	no	no	GM11829,GM11830
chr1	10162617	+	A	C	no	no	no	GM06994
chr1	10363946	+	T	G	no	no	yes	GM11994,GM12874
chr1	10395757	+	A	C	no	no	yes
chr1	10402646	+	T	G	no	no	yes
chr1	10612870	+	G	C	no	no	yes	GM11992
chr1	11037245	-	T	C	no	no	no	GM12005,GM12813
chr1	11037319	-	A	C	no	no	yes	GM12003
chr1	11050694	-	T	C	no	no	no	GM11829,GM11881,GM12006,GM12717
chr1	11090143	-	T	G	no	no	yes
chr1	11099657	-	T	C	no	no	yes	GM11829,GM12144
chr1	11268804	+	T	C	no	no	yes	GM11992,GM12005
chr1	11270684	+	A	T	no	no	no	GM12750
chr1	11641457	+	G	A	no	no	yes	GM06994,GM11881,GM11994
chr1	11644396	+	T	C	no	no	no	GM12006,GM12872
chr1	11644592	+	T	G	no	no	no	GM12750
chr1	11732990	+	G	T	no	no	yes	GM11881,GM11992
chr1	11902346	-	A	G	no	no	no	GM11829
chr1	11964615	+	C	A	no	no	no	GM11830,GM11993,GM12814
chr1	11989317	+	A	G	no	no	yes	GM12717,GM12814
chr1	12087127	+	T	A	no	no	yes	GM11993,GM12144
chr1	12120884	+	T	C	no	no	yes	GM11831,GM12155,GM12762,GM12814
chr1	12126187	+	G	C	yes	no	no
chr1	12189688	+	T	C	no	no	no
chr1	12382911	+	C	G	no	no	yes	GM12716,GM12814
chr1	13977665	+	T	C	no	no	yes
chr1	13977827	+	A	G	no	no	no	GM12005,GM12044
chr1	13978221	+	T	C	no	no	yes	GM11829
chr1	13978379	+	A	G	no	no	yes	GM06994,GM12716
chr1	13978970	+	A	G	no	no	yes	GM12003,GM12750
chr1	13981129	+	A	G	no	no	yes	GM11829,GM12762
chr1	13985773	+	T	C	no	no	yes	GM12003,GM12006
chr1	13986214	+	C	T	no	no	no	GM12044,GM12813
chr1	15782318	+	G	C	no	no	no
chr1	15864452	+	T	C	no	no	no	GM12003,GM12716,GM12874
chr1	15926588	-	A	G	no	no	no
chr1	15933812	-	A	G	no	no	yes
chr1	16128026	+	A	G	no	no	yes	GM12813,GM12872
chr1	16130247	+	T	G	no	no	yes	GM06994,GM12717
chr1	16131219	+	A	G	no	no	yes	GM12716
chr1	16134682	+	T	C	no	no	yes	GM12716,GM12717,GM12814
chr1	16139027	+	A	G	no	no	yes
chr1	16514300	-	A	T	no	no	no	GM11881
chr1	16659118	+	G	A	no	no	no	GM11829,GM11881,GM12005,GM12872,GM12874
chr1	19313988	-	C	A	no	no	no
chr1	19338300	-	T	C	no	no	no	GM06994,GM12814
chr1	19349698	-	T	G	no	no	yes	GM12006,GM12813
chr1	19354011	-	T	G	no	no	yes	GM12717
chr1	19367221	-	T	C	no	no	yes	GM11829,GM11992
chr1	19418760	-	T	C	no	no	no	GM12044,GM12813
chr1	19432111	-	G	A	no	no	no	GM12750,GM12814
chr1	19432207	-	T	C	no	no	yes	GM12750
chr1	19458969	+	T	A	no	no	yes	GM11992,GM12043,GM12716,GM12872
chr1	19503359	-	T	G	no	no	yes
chr1	19505140	-	T	C	no	no	yes	GM06994
chr1	19506136	-	A	C	no	no	yes
chr1	19537975	-	T	G	no	no	no	GM11832
chr1	19537977	-	G	A	no	no	no	GM11832,GM12814
chr1	19825680	+	T	C	no	no	no	GM11881,GM12005,GM12006,GM12155,GM12813
chr1	19825683	+	T	C	no	no	yes	GM11881,GM11992,GM12003,GM12005,GM12006,GM12717,GM12813,GM12874
chr1	19881598	-	C	A	no	no	yes
chr1	20699402	-	T	C	no	no	yes	GM11993
chr1	20851300	-	T	A	no	no	yes	GM06985,GM07000,GM11830,GM11831,GM11832,GM11881,GM11992,GM11993,GM12004,GM12006,GM12043,GM12044,GM12144,GM12155,GM12716,GM12717,GM12750,GM12814,GM12872,GM12874
chr1	20942196	+	C	T	no	no	no
chr1	20943593	-	T	A	no	no	no	GM12814
chr1	21059562	-	T	A	no	no	yes	GM12044,GM12872
chr1	21078405	-	A	C	no	no	yes	GM11832,GM11881
chr1	21085282	-	A	G	no	no	no	GM12813,GM12814
chr1	21098926	-	T	A	no	no	no	GM12716,GM12750
chr1	21140627	-	A	G	no	no	no	GM07000,GM11829,GM12155,GM12717
chr1	21149190	-	A	T	no	no	yes
chr1	21168554	-	G	T	no	no	yes
chr1	21168555	-	A	C	no	no	no
chr1	21416529	-	A	C	no	no	yes	GM12005
chr1	21878313	-	G	C	no	no	no	GM12750,GM12813
chr1	21878317	-	T	A	no	no	yes	GM11881,GM12750,GM12813
chr1	22701478	+	T	C	no	no	yes
chr1	23281443	+	A	C	no	no	yes	GM12814
chr1	23282721	-	C	T	no	no	no
chr1	23284878	-	T	G	no	no	no
chr1	23292498	-	A	G	no	no	yes	GM12762,GM12872
chr1	23705644	-	A	T	no	no	yes	GM11830,GM11992
chr1	23891684	+	A	T	no	no	yes	GM06985,GM07000,GM11829,GM11830,GM11831,GM11832,GM11881,GM11992,GM11993,GM11994,GM12003,GM12004,GM12006,GM12043,GM12044,GM12155,GM12716,GM12717,GM12750,GM12762,GM12814,GM12872,GM12874
chr1	23891685	+	G	T	no	no	no	GM06985,GM07000,GM11829,GM11830,GM11831,GM11832,GM11881,GM11992,GM11993,GM11994,GM12003,GM12006,GM12044,GM12155,GM12717,GM12750,GM12762,GM12813,GM12814,GM12872,GM12874
chr1	23891686	+	C	G	no	no	yes	GM06985
chr1	23891687	+	A	C	no	no	yes
chr1	23895501	+	A	G	no	no	yes	GM06985,GM06994,GM07000,GM11829,GM11830,GM11831,GM11832,GM11881,GM11992,GM11993,GM11994,GM12003,GM12005,GM12006,GM12043,GM12044,GM12144,GM12155,GM12716,GM12717,GM12750,GM12762,GM12813,GM12814,GM12872
chr1	23950016	+	T	A	no	no	yes	GM12044,GM12872
chr1	23958813	+	A	C	no	no	yes	GM12814
chr1	23960583	-	G	T	no	no	no
chr1	23984835	+	G	A	no	no	no	GM11830,GM11992
chr1	23984836	+	A	T	no	no	no	GM11830,GM11992
chr1	23986554	+	A	C	no	no	yes	GM12005
chr1	23994613	+	T	C	no	no	no
chr1	23994615	+	A	G	no	no	yes
chr1	24671905	+	T	C	no	no	no	GM07000
chr1	25098688	-	A	G	no	no	no	GM06994,GM07000,GM12003,GM12005
chr1	25101550	-	A	C	no	no	yes	GM11992
chr1	25422288	-	A	G	no	no	yes	GM12716,GM12814
chr1	25441444	-	T	A	no	no	yes	GM12144,GM12750
chr1	25441492	-	G	A	no	no	no	GM11993,GM12813
chr1	25441498	-	C	A	no	no	no	GM12717
chr1	25559867	+	A	G	no	no	yes	GM07000,GM11832
chr1	25559996	+	A	C	no	no	no	GM12005,GM12813
chr1	26099639	-	A	G	no	no	no	GM12004,GM12005,GM12006,GM12716,GM12750
chr1	26099643	-	T	C	no	no	no	GM12044,GM12144,GM12762
chr1	26519601	+	A	G	no	no	no	GM11881,GM11994,GM12005,GM12144,GM12716,GM12762,GM12813,GM12872
chr1	26641831	+	T	C	no	no	yes	GM12004,GM12762,GM12813
chr1	26668136	+	T	C	no	no	yes	GM12005
chr1	26669241	+	T	C	no	no	no	GM07000,GM12717,GM12813
chr1	26673161	+	A	G	no	no	yes
chr1	26673187	+	C	A	no	yes	yes
chr1	26673654	+	G	C	no	yes	no
chr1	26673692	+	G	A	no	yes	yes
chr1	26673698	+	A	G	no	yes	yes
chr1	26674231	+	T	C	no	yes	no
chr1	26674233	+	T	C	no	yes	no
chr1	26674236	+	A	G	no	yes	yes
chr1	26674340	+	A	T	no	yes	yes	GM12874
chr1	26674349	+	G	T	no	no	yes	GM12006,GM12716
chr1	26674703	+	G	C	no	no	no
chr1	26674704	+	G	T	no	no	no
chr1	26674990	+	A	G	no	yes	no
chr1	26674991	+	A	G	no	no	no
chr1	26675000	+	A	G	no	yes	no
chr1	26675046	+	T	C	no	no	no	GM06994,GM11992
chr1	26971890	+	C	G	no	no	yes	GM07000,GM11829,GM11830,GM11831,GM11881,GM11992,GM12004,GM12044,GM12155,GM12750,GM12762,GM12814
chr1	26978259	+	T	C	no	no	yes	GM12005,GM12750
chr1	26980160	+	G	A	no	no	yes	GM06994,GM11832,GM12872,GM12874
chr1	26980537	+	G	A	no	no	yes	GM06985,GM12004
chr1	26980925	+	T	A	no	no	yes	GM12155,GM12874
chr1	27051883	+	A	C	no	no	yes	GM12043
chr1	27145470	+	C	A	no	no	yes	GM11832,GM12874
chr1	27145471	+	A	G	no	no	yes	GM12006,GM12044,GM12155,GM12717,GM12750
chr1	27308608	-	T	C	no	no	yes	GM12006,GM12717
chr1	27507299	+	T	A	no	no	yes	GM12814
chr1	27534906	+	A	G	no	no	no	GM12144,GM12872
chr1	27535317	+	A	C	no	no	no	GM11881
chr1	27549519	+	G	A	no	no	yes	GM12144
chr1	27822669	-	T	A	no	no	yes	GM06994,GM12005
chr1	27865167	-	A	G	no	no	yes	GM06994,GM07000,GM11830,GM11831,GM11832,GM11881,GM11992,GM11993,GM11994,GM12004,GM12005,GM12006,GM12043,GM12144,GM12155,GM12750,GM12762,GM12813,GM12814,GM12872,GM12874
chr1	27865412	-	C	T	no	yes	yes
chr1	28021329	+	A	G	no	no	yes	GM12874
chr1	28022441	+	T	A	no	no	no
chr1	28023332	+	A	G	no	no	no	GM11829,GM12872
chr1	28040250	+	T	G	no	no	yes	GM11829,GM11830,GM11831,GM11993,GM12006
chr1	28085699	+	T	C	no	no	no	GM12004
chr1	28170309	-	T	G	no	no	yes	GM11881,GM12813
chr1	28171360	-	G	T	no	no	yes	GM11832,GM12044
chr1	28199088	-	T	G	no	no	no	GM11994,GM12043
chr1	28203513	-	T	C	no	no	no	GM06994,GM12717
chr1	28350077	-	T	C	no	no	no	GM07000,GM12144
chr1	28432104	-	C	T	no	no	yes	GM12750,GM12813
chr1	28435956	+	C	A	no	no	no	GM11832
chr1	28437197	+	A	C	no	no	no
chr1	28468296	+	C	T	no	no	yes	GM07000
chr1	28534597	+	C	T	no	no	no
chr1	28665553	+	T	C	no	no	yes	GM06994,GM12044
chr1	28679556	+	T	C	no	no	yes	GM06994
chr1	28697361	+	A	G	no	no	no	GM07000,GM11881,GM11994,GM12006,GM12144,GM12155,GM12762,GM12814,GM12872
chr1	28707203	+	A	C	no	no	no
chr1	28709382	+	T	C	no	no	yes
chr1	28763847	+	T	C	no	no	yes	GM11832,GM11993,GM12043,GM12762
chr1	28778910	-	T	G	no	no	no	GM11832
chr1	28913869	+	T	A	no	no	yes	GM12750
chr1	28916980	+	A	C	no	no	yes
chr1	29316885	+	T	C	no	no	no	GM07000,GM12043
chr1	29317125	+	T	A	no	no	yes	GM06994,GM12044
chr1	29319068	+	T	C	no	no	no	GM12003,GM12717
chr1	29319099	+	T	A	no	no	no	GM12003
chr1	29346996	-	T	A	no	no	no	GM11992
chr1	30977905	-	T	A	no	no	yes	GM12003,GM12005,GM12144,GM12813,GM12872,GM12874
chr1	30977912	-	A	G	no	no	no	GM06994,GM07000,GM11829,GM11830,GM11831,GM11832,GM11881,GM11992,GM11993,GM11994,GM12003,GM12004,GM12005,GM12006,GM12043,GM12044,GM12144,GM12155,GM12716,GM12717,GM12750,GM12762,GM12872
chr1	30978575	-	T	A	no	no	no	GM06994,GM11832,GM12003,GM12043,GM12044,GM12144,GM12155,GM12716,GM12717,GM12762,GM12874
chr1	31177027	-	T	C	no	no	no	GM06994,GM11832,GM11992,GM11994,GM12003,GM12006,GM12716,GM12717,GM12762,GM12872
chr1	31618424	-	T	A	no	no	yes	GM12872
chr1	31678493	+	T	A	no	no	yes	GM11830,GM11832,GM11994,GM12750,GM12813,GM12814
chr1	31680044	+	C	G	yes	no	no
chr1	31868059	+	A	G	no	no	no
chr1	32313201	+	T	C	no	no	yes	GM06994,GM11829
chr1	32340633	+	A	C	no	no	yes	GM12716
chr1	32405361	+	T	G	no	no	yes	GM12750
chr1	32409450	+	T	C	no	no	yes
chr1	32414560	+	T	C	no	no	no
chr1	32443562	+	C	A	no	no	yes	GM11829,GM11831,GM11832,GM11881,GM11992,GM11994,GM12762
chr1	32443563	+	A	G	no	no	yes	GM11829,GM11831,GM11881,GM11992,GM12762
chr1	32571292	+	A	G	no	no	yes	GM07000,GM12717
chr1	32572034	-	T	C	no	no	no	GM06994,GM07000,GM11831,GM11881,GM11992,GM11993,GM11994,GM12003,GM12004,GM12005,GM12006,GM12144,GM12155,GM12716,GM12717,GM12762,GM12813,GM12872,GM12874
chr1	32603892	-	T	C	no	no	yes	GM07000
chr1	32872237	-	T	C	no	no	yes
chr1	32888721	-	A	T	no	no	yes	GM11881,GM12716
chr1	32907434	+	A	G	no	no	no
chr1	33094594	+	A	G	no	no	no	GM06994,GM12003
chr1	33095858	+	A	G	no	no	no	GM11831,GM12005
chr1	33096420	+	T	A	no	no	no	GM06994,GM12003
chr1	33096584	+	T	A	no	no	no	GM11992
chr1	33247069	+	C	T	no	no	no
chr1	33247070	+	A	T	no	no	no
chr1	33247074	+	A	G	no	no	no
chr1	33248138	+	G	C	no	no	no
chr1	33248139	+	G	T	no	no	yes
chr1	33248466	+	T	C	yes	no	no
chr1	33251282	-	T	A	no	no	no	GM12003,GM12144
chr1	33251288	-	T	C	no	no	yes	GM11881,GM12716
chr1	33561980	-	G	T	no	no	yes	GM12043,GM12717
chr1	35414580	-	A	G	no	no	no	GM12005,GM12872,GM12874
chr1	35416221	-	A	G	no	no	no	GM06985,GM07000,GM11830,GM11831,GM11832,GM11881,GM12814
chr1	35416796	-	G	T	no	no	yes	GM11829,GM12750,GM12813
chr1	35417582	-	T	C	no	no	no	GM12044
chr1	35422397	-	A	T	no	no	no	GM06985,GM11830,GM11831,GM11992,GM11993,GM12043,GM12762,GM12814
chr1	35422398	-	T	C	no	no	no	GM11830,GM11831,GM11992,GM12043,GM12762
chr1	35637697	+	A	T	no	no	yes	GM12006
chr1	35643236	+	T	G	no	no	yes	GM11831
chr1	35657824	+	A	G	no	no	no	GM12044,GM12717
chr1	35691753	-	A	G	no	no	yes	GM12006,GM12716
chr1	35840005	-	T	A	no	no	no
chr1	35952436	-	G	A	no	no	no	GM12813,GM12872
chr1	35952638	-	C	A	no	no	yes	GM11831
chr1	36001348	-	G	A	no	no	yes	GM12814,GM12874
chr1	36158578	+	T	G	no	no	no	GM12006,GM12717
chr1	36161283	+	T	C	no	no	no	GM12750
chr1	36161734	+	G	T	no	no	no	GM07000,GM11881
chr1	36161780	+	A	T	no	no	yes	GM11881,GM12003
chr1	36329956	+	T	G	no	no	yes
chr1	36331905	+	T	G	no	no	yes	GM12003,GM12717
chr1	36332031	+	T	A	no	no	no	GM12717,GM12762,GM12874
chr1	36375039	-	T	C	no	no	no	GM11829,GM12005,GM12717
chr1	36410676	+	A	G	no	no	yes	GM12144
chr1	36557633	+	C	A	no	no	yes	GM11881,GM11992
chr1	36558814	+	C	A	no	no	yes	GM11992,GM12005
chr1	36579878	-	T	G	no	no	yes
chr1	36693980	-	A	G	no	no	no	GM12005,GM12155,GM12717,GM12872,GM12874
chr1	36693985	-	C	G	no	no	no	GM11829,GM11992
chr1	37731574	-	A	C	no	no	no	GM12144,GM12716
chr1	37731875	-	T	C	no	no	no	GM12044,GM12814
chr1	37732130	-	G	T	no	no	yes	GM12006,GM12043
chr1	37775939	-	C	A	no	no	no	GM11830,GM12003
chr1	37790860	-	T	C	no	no	no	GM11992,GM12750
chr1	37806535	-	G	A	no	no	yes	GM12814
chr1	37921119	-	A	G	no	no	yes	GM12006,GM12750
chr1	38038070	-	A	G	no	no	no	GM12717,GM12750
chr1	38041920	-	C	G	no	no	no	GM06994,GM12003
chr1	38099404	-	A	G	no	yes	no	GM11994,GM12043,GM12750
chr1	38111237	-	C	A	no	no	no	GM12043
chr1	38235321	-	T	G	no	no	no	GM12144
chr1	39076856	-	A	G	no	no	no	GM12750
chr1	39095307	-	T	G	no	no	no	GM11832,GM12004
chr1	39264594	+	T	C	no	no	no	GM11881,GM11992,GM11993,GM12006,GM12750,GM12762,GM12814
chr1	39264595	+	C	T	no	no	no	GM11831,GM11881,GM11992,GM11993,GM12006,GM12155,GM12717,GM12750,GM12762,GM12814
chr1	39267183	+	T	C	no	no	no
chr1	39272658	+	G	C	no	no	yes
chr1	39272866	+	T	C	no	no	yes	GM06994,GM11832,GM11881,GM12144,GM12716,GM12717,GM12813,GM12874
chr1	39591327	+	T	C	no	no	yes	GM12750,GM12814
chr1	39669016	+	T	C	no	no	yes	GM11881,GM11993
chr1	39677585	+	T	C	no	no	yes	GM06994,GM12044
chr1	39681709	+	A	G	no	no	no	GM12003,GM12750
chr1	39686147	+	G	A	no	no	no	GM12006,GM12144
chr1	39724179	+	T	C	no	no	no	GM06994,GM12005,GM12716,GM12717
chr1	39724310	+	T	C	no	no	no	GM11881,GM12005,GM12144,GM12750
chr1	39799098	-	T	A	no	no	no	GM11832,GM11993,GM11994,GM12813
chr1	40079821	-	G	C	no	no	yes	GM11832,GM12813
chr1	40082465	-	A	C	no	no	no	GM12043
chr1	40082466	-	T	C	no	no	yes	GM11881,GM12043
chr1	40539561	-	T	C	no	no	yes	GM12005,GM12813
chr1	41249976	+	T	C	no	no	no	GM11829,GM12003,GM12005,GM12044,GM12750
chr1	41250033	+	A	G	no	no	no
chr1	41250445	+	T	C	no	no	no	GM06994,GM12006,GM12717,GM12813
chr1	41250788	+	T	A	no	no	no	GM12762,GM12813
chr1	41265988	-	T	C	no	no	no	GM11881,GM12155
chr1	41822998	-	C	A	no	no	yes	GM11992,GM12814
chr1	42414835	-	A	G	no	no	no	GM11994,GM12144,GM12872
chr1	42415218	-	T	G	no	no	no	GM07000,GM11832,GM11993
chr1	42416416	-	T	C	no	no	yes	GM12813,GM12814
chr1	42417298	-	G	A	no	no	no	GM11832,GM11881
chr1	42417919	-	T	C	no	no	no	GM12716,GM12814
chr1	42417970	-	T	C	no	no	yes	GM07000,GM11881,GM12006
chr1	42653052	+	T	C	no	no	yes	GM12813
chr1	42935014	+	A	G	no	yes	yes
chr1	42935438	+	G	A	no	no	no
chr1	42935442	+	C	A	no	no	no
chr1	42935443	+	T	A	no	no	yes
chr1	42935447	+	A	G	no	no	yes
chr1	42935491	+	G	A	no	yes	yes
chr1	42993246	-	C	G	no	no	yes	GM11829
chr1	43090115	+	T	A	no	no	no	GM11829
chr1	43465342	-	A	G	no	no	no
chr1	43601439	+	T	C	no	no	yes	GM07000,GM12005,GM12006,GM12044,GM12155,GM12813,GM12874
chr1	43622825	-	A	G	no	no	yes	GM12003,GM12762
chr1	43622981	-	T	A	no	no	yes
chr1	43942783	-	A	T	no	no	yes	GM12006
chr1	44168563	+	A	G	no	no	yes	GM12716,GM12813
chr1	44205953	+	A	G	no	no	yes	GM11830,GM11993
chr1	44206003	+	T	C	no	no	yes	GM11832,GM12814
chr1	44223273	+	A	C	no	no	yes	GM11993
chr1	44458924	+	T	A	no	no	yes	GM11994
chr1	44874470	+	G	C	no	no	yes	GM12750,GM12814
chr1	45013829	+	G	C	no	no	no	GM06985,GM06994,GM07000,GM11881,GM12762
chr1	45013832	+	T	G	no	no	yes	GM11831,GM11832,GM11993,GM11994,GM12006,GM12814,GM12874
chr1	45014133	+	G	C	no	no	no	GM12006
chr1	45014192	+	C	A	no	no	no	GM11829,GM11831,GM11992
chr1	45014193	+	T	G	no	no	yes	GM11829,GM11830,GM11993,GM12006
chr1	45015263	+	A	G	no	no	no
chr1	45016998	+	C	A	no	yes	yes	GM06985,GM06994,GM07000,GM11829,GM11830,GM11831,GM11832,GM11881,GM11992,GM11993,GM11994,GM12003,GM12004,GM12006,GM12043,GM12044,GM12144,GM12155,GM12716,GM12717,GM12750,GM12762,GM12813,GM12814,GM12872,GM12874
chr1	45016999	+	A	G	no	no	yes	GM06994,GM07000,GM11881,GM12003,GM12004,GM12005,GM12006,GM12044,GM12144,GM12155,GM12716,GM12717,GM12750,GM12762,GM12813,GM12814,GM12872,GM12874
chr1	45017000	+	T	A	no	no	no	GM06985,GM06994,GM07000,GM11829,GM11830,GM11831,GM11832,GM11881,GM11992,GM11993,GM11994,GM12003,GM12004,GM12005,GM12006,GM12044,GM12144,GM12716,GM12750,GM12762,GM12872,GM12874
chr1	45113953	-	T	C	no	no	no	GM12003,GM12144
chr1	45119900	-	A	G	no	no	no	GM12144
chr1	45566577	+	A	G	no	no	no	GM12716,GM12814
chr1	45569455	-	A	C	no	no	yes	GM12005
chr1	45580673	+	A	C	no	no	yes
chr1	45581259	+	T	C	no	no	no
chr1	45581847	+	C	T	no	yes	yes	GM11881,GM12005,GM12874
chr1	45582824	-	A	G	no	no	no	GM12043
chr1	45749309	+	G	T	no	no	no
chr1	45749310	+	T	C	no	no	yes
chr1	45808304	+	A	G	no	no	yes	GM07000,GM12872
chr1	45856470	+	T	A	no	no	yes	GM12005,GM12155,GM12813,GM12814,GM12872,GM12874
chr1	45866141	-	A	G	no	no	no	GM07000,GM12813,GM12872
chr1	45898920	-	T	G	no	no	yes	GM12717,GM12814
chr1	45899369	-	T	G	no	no	no	GM11993,GM12004
chr1	45929325	+	A	G	no	no	yes	GM12144,GM12716
chr1	45931502	+	A	G	no	no	yes
chr1	45932366	+	C	G	no	yes	yes	GM11992,GM12872
chr1	46067775	+	T	C	no	no	yes	GM11831,GM12813
chr1	46067824	+	C	A	no	no	yes	GM07000,GM11830
chr1	46269500	+	G	C	no	no	yes	GM07000
chr1	46270459	+	G	T	no	no	yes	GM11829,GM11831
chr1	46270872	+	T	C	no	no	yes	GM07000,GM12814
chr1	46273844	+	C	A	no	no	yes	GM12750
chr1	46279215	-	A	G	no	no	yes	GM06994,GM11993,GM12004
chr1	46281458	-	T	C	no	no	yes	GM07000,GM11832
chr1	46294126	-	A	G	no	no	yes	GM11830,GM12813
chr1	46428198	-	T	C	no	no	yes	GM12750
chr1	46435288	-	T	C	no	no	yes	GM11832,GM12716
chr1	46524047	-	T	C	no	no	yes
chr1	46555033	+	A	G	no	no	no	GM07000,GM11832,GM11881,GM11994,GM12004,GM12006,GM12043,GM12044,GM12762,GM12813,GM12872,GM12874
chr1	46598991	+	A	C	no	no	yes	GM12043
chr1	46600761	+	A	G	no	no	no	GM11829
chr1	46818793	-	T	C	no	no	yes	GM12004,GM12006
chr1	46818845	-	T	A	no	no	yes	GM12813
chr1	46846719	-	A	G	no	no	no	GM07000,GM11881
chr1	46847009	-	A	G	no	no	no	GM12716
chr1	46873333	-	A	G	no	no	no	GM12814,GM12872
chr1	46873336	-	T	C	no	no	no	GM12814,GM12872
chr1	46873696	-	T	C	no	no	no	GM11829,GM11993,GM12005,GM12717,GM12750,GM12813
chr1	46913700	+	A	G	no	no	no
chr1	46915308	+	C	T	no	no	yes
chr1	46927849	-	A	C	no	no	yes	GM07000
chr1	46954664	-	T	A	no	no	no	GM12716,GM12813
chr1	47488521	-	A	G	no	yes	yes	GM11832,GM11993,GM12005,GM12716
chr1	47488535	-	A	G	no	yes	yes	GM11832,GM11993,GM11994,GM12005
chr1	47488759	-	T	C	no	no	no
chr1	47613509	+	T	C	no	no	no	GM12872
chr1	47616993	+	A	G	no	no	no	GM06994,GM12155,GM12717,GM12814,GM12874
chr1	52258451	-	A	G	no	yes	no	GM11829,GM11830,GM11993,GM12155
chr1	52271754	-	G	T	no	no	yes
chr1	52599263	-	G	A	no	no	yes
chr1	52626856	-	T	G	no	no	no	GM11994
chr1	52631997	-	A	C	no	no	no	GM11992,GM12762
chr1	52655038	+	T	A	no	no	yes	GM11992,GM12155,GM12750
chr1	52655282	+	T	A	no	no	no	GM06994,GM07000,GM11881,GM11993,GM12005,GM12006,GM12043,GM12044,GM12155,GM12762,GM12872
chr1	52655283	+	T	A	no	no	no	GM11830,GM11993,GM12005,GM12044,GM12155,GM12716,GM12762
chr1	52655703	+	A	G	no	no	no	GM11831
chr1	52684260	-	T	G	no	no	no	GM11993,GM12005
chr1	53131485	+	T	G	no	no	yes	GM07000,GM11992
chr1	53289233	+	T	A	no	no	no	GM12044,GM12813
chr1	53465273	-	T	G	no	no	yes	GM11994,GM12006
chr1	54003881	-	A	G	no	no	no	GM11994,GM12003,GM12750
chr1	54006015	-	T	A	no	no	no	GM11830,GM11994
chr1	54031515	-	T	C	no	no	no	GM07000,GM12003,GM12717
chr1	54980176	+	A	C	no	no	yes	GM12006,GM12144
chr1	54995338	-	G	T	no	no	yes
chr1	55304792	-	C	A	no	no	no	GM12003,GM12750
chr1	58744323	-	T	C	no	no	no
chr1	58777085	-	T	C	no	no	yes
chr1	62679833	+	T	C	no	no	no	GM11830,GM12004,GM12717
chr1	62689705	+	G	A	no	no	no	GM12750
chr1	63057272	+	T	C	no	no	yes	GM06994,GM11832,GM12814
chr1	65098412	-	T	C	no	no	yes	GM12003,GM12044
chr1	67241316	-	T	G	no	no	no	GM11830,GM12003
chr1	67926378	+	T	C	no	no	no	GM07000
chr1	71302642	-	T	C	no	no	no	GM07000,GM12750
chr1	71303151	-	A	G	no	no	no	GM06994
chr1	71310809	-	T	C	no	no	no	GM06985,GM12762
chr1	74943861	-	T	C	no	no	no	GM12005,GM12750
chr1	75003126	+	G	A	no	no	yes	GM11829,GM11830,GM11881
chr1	76001009	+	T	A	no	no	yes	GM12006,GM12155
chr1	76033272	+	A	T	no	no	no	GM07000,GM12003
chr1	77814393	-	A	C	no	no	no	GM12003
chr1	77934329	-	G	A	no	no	yes	GM12144
chr1	77934594	-	T	A	no	no	no	GM12043
chr1	78186677	-	C	A	no	no	no	GM11994,GM12813
chr1	78186965	-	C	A	no	no	yes	GM11993,GM12814
chr1	78205373	-	C	A	no	no	yes	GM11829,GM11830,GM11831,GM11832,GM11881,GM11992,GM11994,GM12750
chr1	78888796	+	T	C	no	no	yes	GM12005,GM12144
chr1	84734566	+	T	C	no	no	yes	GM07000,GM12813
chr1	84735774	+	A	T	no	no	yes
chr1	84735894	+	T	A	no	no	no	GM12003,GM12717
chr1	85163920	-	T	C	no	no	no	GM11831,GM11993,GM12003,GM12005,GM12813,GM12874
chr1	85164717	-	T	A	no	no	no	GM12006,GM12813
chr1	85169636	-	T	A	no	no	yes	GM06985,GM11831,GM11992,GM11993,GM11994,GM12813
chr1	85185403	-	A	G	no	no	no	GM07000,GM12717
chr1	86981578	+	T	A	no	no	yes	GM11830,GM11831,GM12144,GM12716
chr1	87101270	-	T	G	no	no	no	GM06994,GM12717
chr1	87583556	+	T	A	no	no	no	GM12003,GM12005
chr1	89091326	-	T	C	no	no	no	GM12813,GM12874
chr1	90171563	+	T	C	no	no	yes	GM12813
chr1	90172282	+	A	G	no	no	yes	GM11832,GM12003
chr1	91921247	-	T	C	no	no	no	GM06994,GM11829
chr1	93070187	+	T	C	no	no	no
chr1	93070191	+	C	T	no	yes	no
chr1	93070201	+	A	C	no	no	no	GM06985,GM11829,GM11831,GM11832,GM11881,GM11992,GM11993,GM12750
chr1	93070202	+	G	T	no	no	no	GM06985,GM11829,GM11830,GM11831,GM11832,GM11992,GM11993,GM12750,GM12762
chr1	93080065	+	A	G	no	no	yes	GM06994,GM07000,GM11831,GM11832,GM11992,GM11993,GM11994,GM12003,GM12004,GM12005,GM12006,GM12043,GM12044,GM12144,GM12155,GM12716,GM12717,GM12750,GM12762,GM12813,GM12814,GM12872,GM12874
chr1	93080066	+	A	G	no	no	yes	GM07000,GM11832,GM12003,GM12004,GM12044,GM12155,GM12716,GM12717,GM12762,GM12813,GM12872,GM12874
chr1	93080067	+	C	A	no	no	no	GM12144
chr1	93080068	+	T	A	no	no	no
chr1	93317547	+	A	G	no	no	yes	GM06994,GM11830
chr1	93390075	-	T	C	no	no	no	GM12717,GM12874
chr1	94736821	+	G	T	no	no	yes	GM11831
chr1	100119813	+	A	G	no	no	yes	GM07000,GM12813
chr1	100322132	-	A	T	no	no	no	GM11831,GM11881
chr1	100386333	+	A	G	no	no	no
chr1	101251906	-	G	T	no	no	no	GM12762
chr1	101259848	-	A	G	no	no	no	GM11832,GM12005
chr1	101479127	+	A	C	no	no	no	GM11831,GM12144
chr1	107402447	+	T	A	no	no	no	GM11881
chr1	108982788	+	A	G	no	no	no	GM11881
chr1	109040479	+	A	T	no	no	yes	GM12005,GM12762,GM12814,GM12872
chr1	109040481	+	A	C	no	no	yes	GM06985,GM11829,GM11992,GM11993,GM12716,GM12762,GM12814,GM12872
chr1	109274287	-	A	C	no	no	no	GM07000
chr1	109276646	-	A	G	no	no	no	GM11830,GM11994,GM12003
chr1	109582267	+	T	A	no	no	no	GM11829,GM12144,GM12717
chr1	109770561	-	A	T	no	no	yes	GM12814
chr1	109770563	-	T	G	no	no	no
chr1	109835725	+	A	G	no	no	yes
chr1	109936795	+	C	T	no	no	yes	GM11832,GM12004,GM12044,GM12813,GM12814
chr1	109937658	+	C	A	no	no	yes	GM12717
chr1	110005385	+	T	C	no	no	no	GM11992
chr1	110273593	+	T	C	no	no	no	GM11881
chr1	110363250	+	A	C	no	no	yes	GM11992,GM12006
chr1	110366071	+	C	A	no	no	no	GM07000,GM11830,GM12044
chr1	110367851	+	A	G	no	no	no	GM11994,GM12716
chr1	110397953	+	G	A	no	no	yes	GM11992,GM12716
chr1	110398484	+	G	A	no	no	no
chr1	110689719	+	A	T	no	no	yes
chr1	111217296	+	A	C	no	no	no	GM06985,GM11829,GM11992,GM12003,GM12155,GM12717,GM12762
chr1	111217298	+	T	C	no	no	no	GM06985,GM06994,GM11829,GM11831,GM11992,GM11993,GM12003,GM12043,GM12155,GM12717,GM12762,GM12814
chr1	111244030	+	T	A	no	no	no	GM12814,GM12872,GM12874
chr1	111527081	+	T	A	no	no	no	GM12716,GM12813
chr1	111573927	+	A	C	no	no	yes
chr1	111585505	+	C	T	no	no	yes	GM06994,GM11830,GM11994,GM12005,GM12043,GM12044,GM12716,GM12872
chr1	111587578	+	T	C	no	no	no	GM11992,GM11993,GM12717,GM12762,GM12814
chr1	112056999	+	A	G	no	no	no	GM06994,GM12004,GM12144,GM12717
chr1	112057002	+	T	A	no	no	no	GM11992,GM11994,GM12005
chr1	112110290	+	A	G	no	no	yes	GM11992,GM12717
chr1	112111140	+	A	G	no	no	no	GM11831,GM11994,GM12003,GM12717
chr1	113003871	+	A	G	no	no	yes
chr1	113011240	+	A	G	no	no	yes
chr1	113045277	-	A	G	no	no	yes	GM12005
chr1	113045280	-	T	C	no	no	no	GM06994,GM07000,GM11881,GM11993,GM12003,GM12004,GM12005,GM12006,GM12044,GM12144,GM12716,GM12717,GM12750,GM12813,GM12872
chr1	113256688	-	T	C	no	no	no	GM12044,GM12155,GM12750
chr1	113256877	-	G	A	no	no	no	GM11832,GM11992
chr1	113256882	-	A	G	no	no	yes	GM11831,GM11832,GM12005
chr1	113261772	-	A	G	no	no	no	GM12717,GM12750
chr1	113273340	-	A	G	no	no	no	GM12813,GM12814
chr1	114121418	-	T	A	no	no	no	GM12717
chr1	114240599	-	A	G	no	no	yes
chr1	114248856	-	T	C	no	no	yes	GM12717
chr1	114256077	+	C	A	no	no	yes	GM12006,GM12762
chr1	114319824	+	T	C	no	no	yes	GM12043,GM12814
chr1	114741396	-	T	C	no	no	no	GM06994,GM12005,GM12144
chr1	114771400	-	G	T	no	no	no	GM11881
chr1	115061831	-	T	C	no	no	no	GM12005,GM12750,GM12762,GM12872
chr1	115062769	-	A	G	no	no	yes
chr1	115062879	-	A	G	no	no	yes
chr1	115115165	-	T	A	no	no	no	GM12717
chr1	116862939	-	T	A	no	no	yes	GM12750
chr1	117446471	+	A	T	no	no	no	GM11829,GM11992,GM12044,GM12750
chr1	117446472	+	C	G	no	no	no	GM06994,GM11829,GM11992,GM12005,GM12144,GM12750,GM12762,GM12874
chr1	117786376	+	A	G	no	no	no	GM11992,GM12155
chr1	117786377	+	T	G	no	no	yes	GM11831,GM11992,GM12155
chr1	117872591	+	C	G	no	no	no	GM12716,GM12717
chr1	118278808	+	A	G	no	no	yes	GM11992
chr1	118286656	+	C	A	no	no	yes	GM07000,GM11832
chr1	118303607	-	A	G	no	no	yes
chr1	118303771	-	A	G	no	no	yes
chr1	119376964	-	T	C	no	no	no	GM11993,GM12762
chr1	119377362	-	T	C	no	no	yes	GM11881,GM12814
chr1	119420524	-	A	G	no	no	yes	GM11881,GM12717
chr1	144212896	+	A	G	no	no	no	GM07000,GM11830,GM11831
chr1	144289547	+	T	C	no	no	no	GM11831,GM12717
chr1	144398437	+	T	A	no	no	yes	GM11831,GM11992,GM12750
chr1	145229803	+	G	A	no	no	no	GM12006,GM12874
chr1	148182961	-	A	G	no	no	yes	GM12006,GM12716
chr1	148307414	+	T	G	no	no	yes	GM06994
chr1	148349275	+	T	A	no	no	yes
chr1	148397845	+	G	A	no	no	yes	GM12003,GM12155,GM12762,GM12813,GM12874
chr1	148515664	+	T	G	no	no	no	GM07000,GM12005,GM12006,GM12043,GM12750,GM12762,GM12813
chr1	148547408	-	C	T	no	no	yes
chr1	148571780	+	T	G	no	no	no
chr1	148583550	+	A	G	no	no	yes	GM12003
chr1	148592264	+	T	G	no	no	no	GM11832,GM12005,GM12717
chr1	148710871	+	C	G	no	no	yes	GM11992,GM12044
chr1	148711099	+	A	G	no	no	yes	GM12762,GM12813
chr1	148813687	-	T	C	no	no	no	GM11993,GM12144,GM12717,GM12762,GM12813
chr1	148861232	-	C	A	no	no	yes	GM12043,GM12155
chr1	148861234	-	A	G	no	no	no	GM06994,GM11831,GM12044,GM12762
chr1	149075461	-	A	T	no	no	yes	GM12155
chr1	149075523	-	T	G	no	no	yes	GM12003
chr1	149167073	+	A	G	no	no	no	GM11832,GM12813
chr1	149186107	+	A	C	no	no	yes	GM06994
chr1	149203504	+	C	T	no	no	yes	GM12813
chr1	149236292	-	A	G	no	no	yes	GM11829,GM12003
chr1	149274491	+	A	G	no	no	no	GM11881,GM12043
chr1	149401031	-	G	C	no	no	yes	GM11829
chr1	149437985	+	T	C	no	no	no	GM06994,GM11881,GM12003
chr1	149481621	+	A	G	no	no	yes	GM12814
chr1	149501316	+	G	A	no	no	yes
chr1	149501318	+	C	G	no	no	yes
chr1	149501320	+	A	G	no	no	yes
chr1	149501330	+	T	A	no	no	yes
chr1	149503099	+	A	G	no	no	yes
chr1	149504291	+	A	G	no	no	yes
chr1	149505434	+	A	C	no	no	yes
chr1	149505461	+	A	G	no	no	yes
chr1	149506309	+	T	A	no	no	yes
chr1	149506394	+	A	C	no	no	yes
chr1	149506398	+	C	A	no	no	yes
chr1	149506399	+	A	G	no	no	yes
chr1	149506406	+	A	C	no	no	no
chr1	149506430	+	A	C	no	no	no	GM11831
chr1	149506431	+	A	G	no	no	yes
chr1	149506499	+	A	G	no	no	no
chr1	149526385	+	A	G	no	no	no	GM06994,GM12716
chr1	149555149	-	A	G	no	no	yes	GM07000,GM11829
chr1	149565402	-	T	G	no	no	yes
chr1	149638680	+	T	G	no	no	yes	GM12044,GM12750
chr1	149638681	+	G	C	no	no	yes	GM11832
chr1	149641004	+	T	G	no	no	no	GM12006,GM12144,GM12813
chr1	149643420	-	A	G	no	no	no	GM12004,GM12750
chr1	149643684	-	A	G	no	no	no
chr1	149644865	-	C	A	no	no	yes	GM07000
chr1	149668792	-	T	C	no	no	yes	GM12814,GM12872
chr1	149669792	-	T	C	no	no	yes	GM11881,GM12762
chr1	149936600	+	T	C	no	no	yes	GM12043,GM12750
chr1	149937582	+	T	G	no	no	no	GM06994,GM11832,GM12003
chr1	149937718	+	T	A	no	no	yes	GM11830,GM12814
chr1	151773732	-	T	A	no	no	no	GM11992,GM12006,GM12044,GM12144,GM12814
chr1	151773736	-	T	C	no	no	yes	GM11881,GM12716,GM12874
chr1	151865532	-	A	T	no	no	yes	GM11881
chr1	151884755	-	T	C	no	no	yes	GM07000,GM12716
chr1	152013072	+	A	G	no	no	no	GM12717
chr1	152045625	-	T	C	no	no	no	GM07000,GM11881,GM11993
chr1	152049179	-	T	A	no	no	yes	GM06985
chr1	152049316	-	T	C	no	no	yes	GM12717
chr1	152174013	-	T	C	no	no	yes	GM12006,GM12044
chr1	152198283	-	A	G	no	no	yes	GM12717
chr1	152212297	+	T	C	no	no	yes	GM11992,GM12004,GM12716
chr1	152212357	+	A	G	no	no	no	GM06994,GM07000,GM12155
chr1	152213139	+	T	C	no	no	yes	GM06994,GM12814
chr1	152213439	+	A	G	no	no	no
chr1	152221676	-	T	C	no	no	yes
chr1	152225281	-	T	C	no	no	yes
chr1	152230319	+	C	G	no	no	no
chr1	152230320	+	C	G	no	no	no
chr1	152230681	+	C	T	no	yes	yes
chr1	152230683	+	A	T	no	no	no
chr1	152230727	+	C	G	no	no	no
chr1	152230731	+	A	C	no	no	no
chr1	152230743	+	C	A	no	no	no
chr1	152230746	+	C	A	no	no	yes
chr1	152231239	+	A	G	no	no	yes	GM12005,GM12155,GM12717
chr1	152231248	+	A	C	no	no	yes	GM11829,GM11881,GM11992,GM12716
chr1	152411150	-	T	A	no	no	no
chr1	152411155	-	A	G	no	no	yes
chr1	152411160	-	A	G	no	no	yes
chr1	152412062	-	T	C	no	no	no
chr1	152412215	-	T	C	no	yes	no
chr1	152412239	-	T	G	no	no	no
chr1	152412243	-	G	A	no	no	no
chr1	152412281	-	A	G	no	no	no
chr1	152422191	-	T	G	no	no	yes
chr1	152422288	-	T	G	no	yes	yes	GM11832,GM11881,GM11994,GM12044,GM12762
chr1	152445866	-	T	C	no	no	yes	GM11994,GM12003,GM12004,GM12005,GM12717,GM12874
chr1	152493139	+	T	G	no	no	yes
chr1	152509609	+	T	C	no	no	no	GM12005,GM12872
chr1	152509844	+	G	A	no	no	no
chr1	152585378	+	G	A	no	no	yes	GM11830,GM12044
chr1	152585750	+	A	C	no	no	yes	GM06994
chr1	152588928	+	T	C	no	no	no
chr1	152706084	+	G	T	no	no	no	GM11832,GM12813
chr1	152788695	-	T	C	no	no	no	GM06994,GM11992
chr1	152821193	-	T	A	no	no	no
chr1	152821194	-	A	G	no	no	no	GM11992,GM12005,GM12043,GM12872
chr1	152821196	-	T	C	no	no	no	GM06994,GM11832,GM11881,GM11992,GM12005,GM12872,GM12874
chr1	152821482	-	T	C	no	no	no	GM12717,GM12813
chr1	152821575	-	T	C	no	no	yes	GM06994,GM07000,GM11829,GM11830,GM11831,GM11832,GM11881,GM11992,GM11993,GM11994,GM12005,GM12006,GM12155,GM12716,GM12717,GM12750,GM12762,GM12813,GM12814,GM12872,GM12874
chr1	152828520	-	A	G	no	no	yes	GM12872
chr1	152947273	-	A	C	no	no	yes	GM07000
chr1	153196741	-	T	C	no	no	no	GM12006,GM12717
chr1	153196770	-	T	G	no	no	yes	GM12716
chr1	153200125	-	T	C	no	no	yes	GM12044,GM12717
chr1	153377556	+	T	G	no	no	yes	GM06985,GM07000,GM12874
chr1	153379026	-	T	C	no	no	yes	GM12004,GM12717
chr1	153408534	-	A	G	no	no	yes	GM12155,GM12716
chr1	153553455	+	A	G	no	no	no
chr1	153582882	-	A	G	no	no	yes	GM07000,GM11832,GM12813
chr1	153993406	-	G	A	no	no	yes	GM06994
chr1	154014233	-	T	G	no	no	no	GM06985,GM12762,GM12872
chr1	154020201	-	C	T	no	yes	yes	GM11830,GM11992,GM12155,GM12716,GM12750,GM12762,GM12814,GM12872,GM12874
chr1	154020206	-	A	G	no	yes	yes	GM11830,GM11992,GM12155,GM12716,GM12750,GM12762,GM12814,GM12872,GM12874
chr1	154121060	+	T	C	no	no	no	GM07000,GM12750
chr1	154136661	-	A	G	no	no	no	GM12006,GM12813
chr1	154149729	-	T	A	no	no	yes	GM11992,GM12005
chr1	154149733	-	T	C	no	no	no	GM07000,GM12872,GM12874
chr1	154150201	-	C	A	no	no	yes	GM11992,GM12006
chr1	154162102	-	T	G	no	no	yes	GM07000,GM12044
chr1	154184115	-	A	G	no	no	no	GM11829,GM11832,GM12004,GM12006,GM12717,GM12762,GM12814
chr1	154188626	-	T	C	no	no	yes	GM11832,GM11881
chr1	154201546	-	C	A	no	no	no	GM11994,GM12003,GM12716
chr1	154245469	-	A	G	no	no	no	GM11831,GM12003,GM12872,GM12874
chr1	154294917	+	T	A	no	no	no	GM12717,GM12813,GM12874
chr1	154413017	+	T	A	no	no	yes	GM12716,GM12717
chr1	154449469	+	T	G	no	no	yes
chr1	154502445	-	T	C	no	no	yes	GM12003,GM12874
chr1	154529302	+	T	A	no	no	no	GM11992
chr1	154545404	-	T	C	no	no	no	GM06994,GM07000,GM11831,GM11881,GM12003,GM12006,GM12044,GM12155,GM12750,GM12762,GM12814,GM12874
chr1	154958985	-	T	C	no	yes	yes
chr1	154963323	-	A	G	no	no	no
chr1	154973754	-	C	T	no	no	yes	GM12004,GM12144,GM12750
chr1	155750805	-	A	C	no	no	no	GM12144,GM12874
chr1	155751511	-	T	G	no	no	no	GM11830
chr1	155760958	-	T	C	no	yes	yes	GM11831,GM11994,GM12814
chr1	157302593	-	A	G	no	no	yes	GM11832
chr1	157313073	-	T	C	no	no	yes
chr1	158331441	-	T	A	no	no	yes	GM12003,GM12716
chr1	158456474	-	A	G	no	no	yes
chr1	158514053	-	A	G	no	no	no	GM12716
chr1	158514895	-	G	A	no	no	no	GM12003
chr1	158571656	-	T	G	no	no	yes	GM06985,GM12716
chr1	158595003	+	T	G	no	no	yes	GM12004,GM12813
chr1	158725583	-	A	C	no	no	no	GM11881
chr1	158759594	-	T	G	no	no	no	GM11832,GM12043
chr1	158782897	+	T	C	no	no	no
chr1	158915221	+	T	C	no	no	no
chr1	158987193	+	G	A	no	no	no	GM11829,GM11992
chr1	158987465	+	T	C	no	no	yes	GM06994,GM12144
chr1	159036278	+	T	G	no	no	yes	GM11831
chr1	159036288	+	T	C	no	no	no	GM11993,GM12006,GM12144,GM12813
chr1	159233356	-	A	G	no	no	yes	GM11993,GM11994,GM12043,GM12813
chr1	159233360	-	A	G	no	no	yes	GM12005,GM12750,GM12814
chr1	159234396	-	T	G	no	yes	yes
chr1	159275769	-	A	G	no	no	yes	GM12003
chr1	159337058	-	A	G	no	no	yes	GM07000,GM11992,GM12006,GM12144,GM12716,GM12717,GM12813,GM12814,GM12874
chr1	159357027	+	T	C	no	no	yes	GM12144,GM12814
chr1	159358125	-	C	G	no	no	yes	GM12005,GM12006
chr1	159390403	+	T	C	no	no	yes
chr1	159390405	+	G	C	no	no	no	GM11829,GM11881
chr1	159395260	-	A	T	no	no	yes
chr1	159400606	+	T	C	no	no	yes	GM12044,GM12874
chr1	159401311	+	C	A	no	no	yes
chr1	159407896	+	A	C	no	no	yes
chr1	159407897	+	A	T	no	no	no
chr1	159598931	+	G	C	no	no	yes	GM12006,GM12144
chr1	159599463	+	G	A	no	no	no	GM11831,GM11881,GM12717
chr1	159599464	+	A	G	no	no	no	GM07000,GM11831,GM11881,GM12005
chr1	159949958	+	G	A	no	no	no	GM11993,GM12004
chr1	159993267	+	G	A	no	no	yes	GM11829
chr1	160195348	+	A	C	no	no	yes	GM11830,GM12006
chr1	160200268	+	T	C	no	no	no	GM07000
chr1	160200272	+	A	G	no	no	no	GM12762
chr1	160759243	+	T	G	no	no	no	GM11831
chr1	160760238	+	T	C	no	no	no	GM11993
chr1	160765056	+	T	A	no	no	no	GM07000,GM12762
chr1	160835975	+	A	G	no	no	no	GM12043
chr1	163931204	-	T	G	no	no	yes	GM11881,GM12044
chr1	163963330	-	T	A	no	no	no	GM11832,GM12155,GM12813,GM12872
chr1	163963423	-	A	G	no	no	no	GM12005
chr1	163963586	-	T	G	no	no	yes	GM12004
chr1	164147043	+	T	A	no	no	no	GM12716
chr1	165084960	+	A	G	no	no	yes	GM12717
chr1	165090212	+	A	G	no	no	no	GM11829,GM11993
chr1	165090285	+	T	A	no	no	yes	GM07000,GM12044
chr1	165098091	-	T	C	no	no	yes	GM12006,GM12716,GM12762
chr1	165651818	+	C	A	no	no	yes	GM12005
chr1	165656320	+	T	G	no	yes	yes
chr1	165659439	+	A	G	no	no	yes	GM12814
chr1	165940916	+	A	G	no	no	yes	GM07000,GM11881,GM11993,GM12044,GM12716,GM12717,GM12814
chr1	165940918	+	T	C	no	no	no	GM07000,GM11881,GM11993,GM12043,GM12044,GM12716,GM12717,GM12814
chr1	165941778	+	T	C	no	no	no	GM06994,GM07000,GM11829,GM11881,GM12044,GM12874
chr1	166437840	+	T	C	no	no	no	GM07000,GM11832
chr1	166467730	+	T	A	no	no	yes	GM11829,GM12813
chr1	167363146	+	T	C	no	no	yes	GM12144
chr1	167368583	-	A	T	no	no	yes	GM11994,GM12762
chr1	167944268	+	A	G	no	no	no
chr1	168068196	+	T	G	no	no	no	GM11831,GM12044
chr1	168085352	+	T	A	no	no	no	GM11832,GM12716
chr1	168089324	+	T	G	no	no	yes
chr1	169824161	+	A	C	no	no	no	GM11829,GM11881,GM12006,GM12750,GM12814
chr1	169827349	+	G	A	no	no	no	GM07000,GM12044,GM12762
chr1	170023592	+	T	G	no	no	no	GM12003
chr1	170032706	+	T	A	no	no	no	GM11992,GM12044,GM12813
chr1	171421293	-	G	C	no	no	no	GM11830,GM11831
chr1	171421296	-	A	G	no	no	yes	GM11830,GM11831
chr1	171421837	-	T	G	no	no	no	GM11832,GM12762
chr1	172093635	+	A	G	no	no	yes	GM11832,GM12717
chr1	173113155	+	G	A	no	no	yes	GM11993,GM12874
chr1	173224474	+	G	T	no	no	no	GM12003
chr1	173259131	-	T	G	no	no	yes	GM12004
chr1	173393706	-	T	C	no	no	yes
chr1	173394013	-	A	C	no	no	no	GM11830,GM11831,GM11992,GM11994,GM12043,GM12750
chr1	174316958	-	A	G	no	no	yes	GM12716,GM12813
chr1	174420447	-	A	G	no	no	yes	GM12750
chr1	177310027	+	A	G	no	no	no	GM11994,GM12717,GM12814
chr1	177584669	+	T	A	no	no	no	GM06994,GM12814
chr1	178101321	-	A	T	no	no	no	GM11992
chr1	178144365	+	T	C	no	no	yes	GM11829,GM12814
chr1	178256546	+	T	A	no	no	no	GM06994,GM12717
chr1	178329449	+	T	A	no	no	no	GM11831,GM12717
chr1	178346852	+	T	A	no	no	yes	GM12043,GM12144
chr1	178350561	+	T	C	no	no	no	GM12005,GM12144
chr1	179060619	+	G	T	no	no	no	GM07000,GM12750
chr1	179120874	+	T	G	no	no	no
chr1	179121495	+	G	T	no	no	yes	GM07000
chr1	179209341	-	A	G	no	no	no	GM11829,GM11881,GM12044,GM12716
chr1	179291216	+	T	C	no	no	yes	GM06994,GM07000
chr1	179291782	+	T	C	no	no	no	GM07000
chr1	179814950	+	A	G	no	no	yes	GM07000,GM12155
chr1	180035390	+	T	G	no	no	yes	GM12813
chr1	180834437	-	A	G	no	no	no	GM06994,GM12144
chr1	180834726	-	T	C	no	no	no	GM12144,GM12717
chr1	180835941	-	C	A	no	no	yes
chr1	181353293	+	A	G	no	no	yes	GM11830,GM11831
chr1	181380527	+	T	A	no	no	yes	GM11992,GM11993,GM12874
chr1	181777857	+	T	C	no	no	yes	GM12750
chr1	181778011	+	A	G	no	no	yes	GM11881,GM12716
chr1	181787775	+	T	C	no	no	yes	GM11881,GM12003,GM12813
chr1	182147948	+	T	C	no	no	no	GM12003,GM12813
chr1	182161906	+	A	T	no	no	yes	GM11830,GM12155
chr1	183026817	-	T	A	no	no	no	GM12716,GM12874
chr1	183029934	-	T	C	no	no	no
chr1	183030113	-	T	G	no	no	yes	GM11832,GM12762
chr1	183030682	-	G	T	no	no	yes	GM12813,GM12874
chr1	183323332	+	C	A	no	yes	yes	GM11830,GM11992,GM12003
chr1	183327334	+	G	A	no	yes	yes	GM11831,GM12762,GM12814
chr1	183327381	+	A	G	no	yes	yes	GM07000,GM11829,GM11830,GM11992
chr1	183327390	+	A	T	no	yes	yes	GM07000,GM11830,GM11992
chr1	183327446	+	G	C	no	yes	yes	GM07000,GM11992,GM12814
chr1	183328830	+	C	T	no	yes	yes	GM12814
chr1	183328838	+	C	T	no	yes	yes	GM12814
chr1	183533525	-	A	G	no	no	no	GM11829,GM12144,GM12155,GM12762
chr1	183533595	-	T	G	no	no	no	GM12006,GM12044
chr1	183533728	-	A	G	no	no	yes	GM06994
chr1	184570123	-	A	G	no	no	yes	GM12006
chr1	184579723	-	T	C	no	no	no	GM06994,GM12144,GM12750
chr1	190815484	+	T	C	no	no	no	GM07000,GM12003,GM12717
chr1	190815488	+	A	G	no	no	no	GM11829,GM11832
chr1	190815671	+	T	A	no	no	no	GM11831,GM12006,GM12874
chr1	191044930	+	A	C	no	no	yes	GM06994,GM12144
chr1	191327453	+	T	C	no	no	yes	GM07000,GM11831,GM11881
chr1	191332427	-	T	G	no	no	yes	GM12750
chr1	191332433	-	T	C	no	no	yes	GM11829
chr1	195320137	-	A	G	no	no	no	GM11830,GM12814,GM12874
chr1	195358268	-	A	G	no	no	no	GM12003,GM12762
chr1	196488909	+	A	C	no	no	no	GM07000
chr1	196555524	+	T	A	no	no	no	GM12043,GM12717
chr1	196556655	+	A	G	no	no	yes	GM12144,GM12814
chr1	196970974	+	T	A	no	no	no	GM11831,GM11881
chr1	198642703	-	A	G	no	no	yes	GM12813
chr1	198644281	-	T	A	no	no	yes	GM12044,GM12762
chr1	198902180	-	G	A	no	no	no	GM12044,GM12717
chr1	199096371	+	T	C	no	no	no	GM11830
chr1	199134141	+	A	G	no	no	yes	GM12762
chr1	199235186	-	A	G	no	no	yes
chr1	199370968	-	T	C	no	no	no
chr1	199719304	-	T	C	no	no	no	GM12005,GM12144
chr1	199732016	-	G	T	yes	no	no
chr1	200106918	+	A	C	no	no	no	GM12005,GM12874
chr1	200205474	+	T	C	no	no	no	GM12144,GM12813
chr1	200205848	+	G	A	no	no	yes	GM11830,GM11992,GM12043,GM12717
chr1	200241832	+	A	G	no	no	no	GM12762,GM12813
chr1	201259253	+	T	C	no	no	no	GM11829,GM12044
chr1	201543867	+	A	G	no	no	no	GM11829,GM11830,GM11831,GM11993,GM12006,GM12044,GM12762,GM12814
chr1	201543876	+	A	G	no	no	no	GM06985,GM06994,GM07000,GM11829,GM11830,GM11831,GM11881,GM11993,GM12003,GM12006,GM12043,GM12044,GM12155,GM12716,GM12717,GM12750,GM12762,GM12813,GM12814,GM12874
chr1	201544476	+	A	G	no	no	no	GM12005
chr1	201545349	+	A	C	no	no	no	GM12003
chr1	202032052	+	T	A	no	no	yes	GM12003
chr1	202032061	+	G	T	no	no	yes
chr1	202083159	+	C	A	no	no	yes	GM12750,GM12813
chr1	202099416	+	A	C	no	no	yes
chr1	202099460	+	T	A	no	no	no
chr1	202099466	+	G	A	no	no	no
chr1	202099467	+	C	G	no	no	yes	GM11829
chr1	202099468	+	T	G	no	no	yes
chr1	202639506	+	A	C	no	no	no
chr1	202639507	+	A	T	no	no	no
chr1	202640808	+	G	T	no	no	no
chr1	202641827	+	A	T	no	no	yes
chr1	202645728	+	T	C	no	no	yes
chr1	202646998	+	C	A	no	no	yes
chr1	202660460	+	A	G	no	no	yes
chr1	202679305	-	T	A	no	no	no	GM06994,GM12006
chr1	202691743	-	A	G	no	no	no	GM11992,GM12006
chr1	202782576	+	T	C	no	no	no	GM12144
chr1	202789468	+	T	G	no	no	no	GM11881
chr1	202792156	+	A	G	no	no	yes
chr1	202792462	+	T	G	no	no	no
chr1	203322683	-	T	C	no	no	no	GM12762
chr1	203322790	-	T	G	no	no	yes	GM11832,GM12814
chr1	203322821	-	T	C	no	no	no	GM11832
chr1	203850348	-	T	C	no	no	no	GM11993,GM12750
chr1	203949054	-	C	G	no	no	yes	GM11829,GM12005,GM12762,GM12872
chr1	203949072	-	T	C	no	no	no	GM12044,GM12813,GM12874
chr1	203949187	+	A	G	no	yes	yes	GM11992,GM12872,GM12874
chr1	203949201	+	A	G	no	yes	yes	GM11992
chr1	203949319	+	G	A	no	yes	yes	GM12005,GM12872
chr1	203949343	+	A	G	no	yes	yes
chr1	203949414	+	A	T	no	yes	yes
chr1	203949445	+	A	G	no	yes	yes	GM11992
chr1	203949497	+	C	T	no	yes	yes	GM11992,GM12716,GM12717
chr1	203949498	+	A	G	no	yes	yes	GM11992,GM12716,GM12717
chr1	203952434	-	T	A	no	no	no	GM12717,GM12814
chr1	203952496	-	T	C	no	no	yes	GM06994,GM12750
chr1	203953037	-	T	A	no	no	no	GM11832,GM12874
chr1	203953146	-	C	A	no	no	no	GM12717
chr1	203953555	-	A	C	no	no	no	GM12717,GM12813
chr1	203953813	-	G	C	no	no	no	GM11832,GM11881,GM11992,GM12762,GM12872
chr1	203953814	-	A	T	no	no	no	GM11829,GM11831,GM11881,GM11992,GM12762
chr1	204831661	-	A	G	no	no	yes	GM06994,GM07000,GM12006,GM12044,GM12717,GM12813,GM12872
chr1	204831675	-	T	A	no	no	yes	GM11829,GM11832,GM11992,GM12043
chr1	204974220	+	A	G	no	no	yes	GM12044,GM12750
chr1	206007030	+	A	G	no	no	yes	GM12144
chr1	206033566	+	T	C	no	no	no	GM11831
chr1	206033847	+	A	G	no	no	yes	GM06985,GM11881,GM12003,GM12043,GM12717
chr1	206035103	+	T	A	no	no	no	GM12003,GM12716
chr1	208003344	+	T	G	no	no	no	GM11992
chr1	209544071	+	T	C	no	no	yes
chr1	209552871	+	A	C	no	no	no	GM11993,GM12717
chr1	209555760	+	G	A	no	no	no	GM12750,GM12872
chr1	209612973	+	G	A	no	no	no	GM12144
chr1	209614039	+	A	G	no	no	yes
chr1	209985691	-	T	C	no	no	no	GM07000,GM12003
chr1	209986229	-	T	C	no	no	no	GM11829,GM12004,GM12044,GM12813
chr1	209986988	-	T	C	no	no	no	GM11992,GM12762
chr1	209988099	-	T	G	no	no	yes	GM12003,GM12717
chr1	209988748	-	A	T	no	no	yes	GM11831
chr1	210023225	-	A	C	no	no	no	GM06985,GM11992
chr1	210181794	-	T	C	no	no	no	GM06994
chr1	210247292	-	T	C	no	no	yes	GM07000,GM11829
chr1	210342893	+	A	G	no	no	yes
chr1	210343230	+	C	A	no	no	no	GM06994,GM12043,GM12155,GM12813
chr1	210600732	+	A	G	no	no	yes	GM12144,GM12872
chr1	210686099	+	T	C	no	no	no	GM06994,GM07000,GM11830,GM12006,GM12155,GM12717,GM12750,GM12874
chr1	210686103	+	A	G	no	no	yes	GM11992,GM12005,GM12872
chr1	210686196	+	C	G	no	no	no
chr1	210926502	-	T	A	no	no	no	GM12005,GM12874
chr1	211055212	+	A	G	no	no	no	GM11881,GM11992
chr1	211099151	+	A	T	no	no	yes	GM11829
chr1	211135349	+	T	C	no	no	no	GM06994,GM12144,GM12717
chr1	211201216	+	T	A	no	no	no	GM11831,GM12044
chr1	211229083	+	A	T	no	no	no	GM11830,GM12750
chr1	211230888	+	C	A	no	no	yes
chr1	212883055	+	T	C	no	no	yes	GM11994
chr1	212886465	+	T	G	no	no	yes	GM11881,GM12750
chr1	212886682	+	T	C	no	no	yes	GM06994,GM11830,GM12716
chr1	212887176	+	A	G	no	no	no	GM12872
chr1	212897109	+	G	A	no	no	yes	GM11832,GM12716
chr1	212903624	+	T	C	no	no	yes	GM07000,GM12004,GM12005,GM12872
chr1	217450564	+	A	G	no	no	no	GM07000,GM12717
chr1	218297821	-	T	C	no	no	no
chr1	218389014	-	T	C	no	no	yes	GM11992,GM12144
chr1	218389369	-	A	G	no	no	no	GM06994,GM12750,GM12814
chr1	218389852	-	A	T	no	no	no	GM11829,GM11993,GM12716
chr1	218393960	-	T	C	no	no	no	GM12006
chr1	218450777	-	T	C	no	no	yes	GM12004,GM12814
chr1	222034730	-	G	T	no	no	yes	GM12813
chr1	222643885	-	T	G	no	no	no	GM12813,GM12874
chr1	222643886	-	T	C	no	no	no	GM12813,GM12874
chr1	222688102	-	T	G	no	no	yes
chr1	223656148	-	T	C	no	no	yes	GM06985,GM06994,GM11992,GM12004,GM12717,GM12750,GM12813
chr1	223678358	-	C	A	no	no	yes	GM07000,GM11881
chr1	224100804	-	A	G	no	no	no
chr1	224100917	-	A	C	no	no	yes
chr1	224101458	-	A	G	no	no	yes
chr1	224238001	-	A	G	no	yes	no
chr1	224326297	+	A	G	no	yes	no	GM11993,GM12005,GM12750
chr1	224419150	-	T	C	no	no	yes	GM11993,GM12717,GM12813,GM12874
chr1	224886156	-	A	G	no	no	no	GM12716
chr1	224991037	-	A	G	no	no	yes	GM12006,GM12716
chr1	225144382	+	A	G	no	no	yes	GM12043,GM12044
chr1	225685300	+	G	A	no	yes	yes	GM06985,GM06994,GM07000,GM11829,GM11830,GM11831,GM11832,GM11881,GM11992,GM11993,GM11994,GM12003,GM12004,GM12005,GM12006,GM12043,GM12044,GM12144,GM12155,GM12716,GM12717,GM12750,GM12762,GM12813,GM12814,GM12872,GM12874
chr1	225685344	+	C	A	no	yes	yes	GM06994,GM11829,GM11994,GM12043,GM12155,GM12717,GM12750,GM12814,GM12872,GM12874
chr1	225685345	+	A	T	no	yes	yes	GM06985,GM06994,GM07000,GM11829,GM11830,GM11831,GM11832,GM11881,GM11992,GM11993,GM11994,GM12003,GM12004,GM12005,GM12006,GM12043,GM12044,GM12144,GM12155,GM12716,GM12717,GM12750,GM12762,GM12813,GM12814,GM12872,GM12874
chr1	226361013	-	T	C	no	no	yes	GM11829
chr1	226361016	-	A	G	no	no	yes	GM12716
chr1	226400802	+	T	A	no	no	no	GM12750
chr1	226648685	-	T	C	no	no	no
chr1	227506500	+	G	A	no	no	no	GM12044,GM12750
chr1	227660553	-	T	A	no	no	no	GM12043
chr1	227732777	-	G	T	no	no	yes	GM11832
chr1	227743063	-	T	C	no	yes	yes	GM11993
chr1	227804649	-	T	C	no	yes	yes	GM11831,GM12814
chr1	227804703	-	C	T	no	yes	yes	GM11831,GM11881,GM11992,GM12155,GM12762
chr1	227804989	-	A	G	no	yes	yes	GM11831,GM11881,GM12813
chr1	227805007	-	G	A	no	yes	yes	GM07000,GM11830,GM11831,GM11881,GM11992,GM11994,GM12750,GM12762,GM12813
chr1	227805040	-	G	A	no	yes	yes	GM07000,GM11830,GM11831,GM11881,GM11992,GM11993,GM11994,GM12005,GM12043,GM12155,GM12750,GM12762
chr1	227805051	-	G	T	no	yes	yes	GM07000,GM11830,GM11831,GM11881,GM11992,GM11994,GM12005,GM12043,GM12155,GM12750,GM12762
chr1	227805132	-	T	C	no	yes	yes	GM11829,GM12750
chr1	227805133	-	A	G	no	yes	yes	GM12750
chr1	227805147	-	T	A	no	yes	yes	GM12762
chr1	227805249	-	C	T	no	yes	yes	GM11881,GM12155,GM12750,GM12813,GM12814
chr1	227805277	-	A	C	no	yes	yes	GM12003,GM12762
chr1	227812477	-	T	C	no	no	no	GM07000,GM11829,GM11830
chr1	227812525	-	A	G	no	yes	yes	GM07000,GM11830,GM11832,GM11881,GM11992,GM11993,GM12004,GM12005,GM12043,GM12044,GM12750,GM12762,GM12813,GM12814
chr1	227812541	-	C	T	no	yes	yes	GM11881,GM11992,GM12043,GM12750,GM12813,GM12814
chr1	227816747	-	T	C	no	yes	yes	GM11829,GM11830,GM11832,GM11992,GM11993,GM12750,GM12762,GM12814
chr1	227816775	-	T	C	no	yes	yes	GM07000,GM11829,GM11830,GM11832,GM11881,GM11992,GM11993,GM11994,GM12005,GM12750,GM12762,GM12813,GM12814
chr1	227816795	-	C	T	no	yes	yes	GM07000,GM11830,GM11831,GM11832,GM11881,GM11992,GM11993,GM11994,GM12004,GM12005,GM12155,GM12750,GM12762,GM12813,GM12814
chr1	227816826	-	T	C	no	yes	yes	GM11881,GM12762
chr1	227816831	-	C	G	no	yes	yes
chr1	227861653	+	A	G	no	no	yes	GM11830
chr1	228438406	+	T	G	no	no	yes
chr1	228483302	+	A	C	no	no	yes	GM11830
chr1	228873914	+	T	C	no	no	no	GM07000,GM12003
chr1	228877392	+	T	A	no	no	yes	GM06985,GM11830,GM12717,GM12762
chr1	229108707	-	T	C	no	no	no	GM11881,GM11994
chr1	229156761	-	G	C	no	no	yes	GM11832
chr1	229202821	+	T	G	no	no	no	GM12144,GM12716
chr1	229202823	+	A	G	no	no	no	GM06994,GM12003
chr1	229441353	-	G	T	no	no	no	GM07000
chr1	229467739	+	A	G	no	no	no	GM11830,GM12043
chr1	229480108	+	T	C	no	no	yes	GM12716,GM12814,GM12872
chr1	229566984	-	G	A	no	no	yes	GM11830,GM11832,GM11993,GM12003,GM12750
chr1	229567146	-	T	G	no	no	yes	GM12003,GM12144
chr1	232609044	-	A	G	no	no	no	GM07000
chr1	232635855	-	G	A	no	no	yes	GM11992,GM12006
chr1	232652888	-	T	G	no	no	yes	GM12813
chr1	232807016	-	T	G	no	no	yes	GM11992
chr1	232807766	-	A	G	no	no	no	GM12043,GM12814
chr1	232808840	-	T	G	no	no	yes	GM12874
chr1	232808841	-	G	T	no	no	yes	GM12043,GM12716
chr1	233352271	-	T	G	no	no	no
chr1	233352272	-	C	A	no	no	no
chr1	233382672	-	A	G	no	no	yes
chr1	233405234	-	T	C	no	no	no	GM12717
chr1	233405275	-	A	C	no	no	no	GM07000,GM12144
chr1	233412689	-	G	T	no	no	yes	GM12750,GM12813
chr1	233443951	-	A	G	no	no	no
chr1	233572485	+	A	G	no	no	yes	GM11881,GM11992
chr1	233644522	+	A	C	no	no	yes	GM12003,GM12814
chr1	233680195	-	G	C	no	no	yes	GM12750
chr1	234206350	-	T	G	no	no	no	GM11830,GM12043
chr1	234409911	+	T	C	no	no	no	GM12144,GM12717
chr1	234473346	-	T	A	no	no	no	GM11994
chr1	234778153	+	G	A	no	no	yes	GM11830,GM11832,GM12814
chr1	234780604	+	T	C	no	no	no
chr1	234787129	-	A	G	no	no	yes	GM11831,GM11881
chr1	235092241	+	T	C	no	no	no	GM11831,GM12003
chr1	239727757	-	A	G	no	no	yes	GM11994,GM12717,GM12762
chr1	239747217	-	T	A	no	no	yes	GM11832,GM11881,GM11992
chr1	239823978	-	T	C	no	no	no	GM07000,GM11992
chr1	239824338	-	A	G	no	no	yes	GM06985,GM11832
chr1	240101957	+	C	A	no	no	yes	GM11830,GM12003,GM12717,GM12814
chr1	240101958	+	A	G	no	no	no	GM12003,GM12717,GM12814
chr1	241504500	+	T	A	no	no	yes	GM12762,GM12814
chr1	241534687	+	A	G	no	no	yes	GM12814
chr1	242639394	-	T	C	no	no	no	GM07000,GM12813
chr1	242654293	-	A	C	no	yes	yes
chr1	243071913	+	C	T	no	yes	yes	GM11829,GM12716
chr1	243071920	+	C	G	no	yes	yes	GM06985,GM11829,GM11830,GM12004,GM12005,GM12044,GM12716,GM12717,GM12750,GM12872
chr1	243072132	+	G	A	no	yes	yes	GM12044
chr1	243072157	+	G	A	no	yes	yes	GM06985,GM06994,GM11829,GM12005,GM12044,GM12716,GM12872
chr1	243073115	+	T	A	no	no	no	GM12043,GM12144,GM12872
chr1	243083617	-	T	G	no	no	no
chr1	243085469	-	A	G	no	no	yes
chr1	243085472	-	T	G	no	no	yes
chr1	244877424	+	C	T	no	no	no	GM11830,GM12814
chr1	244896879	+	T	C	no	no	no	GM06994,GM11831
chr1	244897983	+	T	C	no	no	no
chr1	244897988	+	A	G	no	no	no	GM12144
chr1	245558614	-	G	A	no	no	yes
chr1	247072344	-	T	A	no	no	yes	GM12716,GM12814
chr1	247073175	-	G	C	no	no	no	GM11881,GM12043
chr1	247110292	+	T	C	no	no	yes	GM07000,GM12004,GM12006,GM12155,GM12717,GM12813
chr1	247118482	-	A	G	no	no	yes	GM12813,GM12814
chr10	846092	-	A	G	no	no	no	GM11993,GM12750
chr10	1160194	+	C	A	no	no	yes	GM12003
chr10	1166263	+	C	A	no	no	no
chr10	3168971	+	T	A	no	no	no	GM11829,GM11832,GM11881,GM11994,GM12003,GM12006,GM12044,GM12155,GM12716,GM12750,GM12814,GM12874
chr10	3168993	+	A	C	no	no	no	GM07000,GM12005,GM12813
chr10	3170113	-	T	C	no	no	yes	GM12006,GM12750,GM12872
chr10	3177869	-	A	G	no	no	no
chr10	3198510	-	T	C	no	no	no	GM11829,GM11832
chr10	5490066	+	A	G	no	no	yes	GM11831,GM12004
chr10	5830542	+	A	G	no	no	yes	GM12750
chr10	5840915	+	T	A	no	no	no	GM11831,GM11832
chr10	5843265	+	T	G	no	no	yes
chr10	5847737	-	C	T	no	no	no	GM11830,GM11992,GM12004,GM12006,GM12043,GM12044,GM12155,GM12717,GM12762,GM12814
chr10	5847749	-	C	T	no	no	no	GM06985
chr10	6007450	+	A	G	no	no	yes	GM12005,GM12750
chr10	6034792	-	A	G	no	no	no	GM12813
chr10	6187062	+	G	A	no	no	no	GM06985,GM12813,GM12814
chr10	6197666	+	T	C	no	no	no	GM07000,GM12003,GM12716
chr10	6308237	+	A	G	no	no	yes	GM11881,GM12750
chr10	6315310	+	T	C	no	no	no	GM11829,GM11992,GM12716
chr10	6317003	+	T	C	no	no	no	GM12717
chr10	6317403	+	T	C	no	no	no	GM12144,GM12717
chr10	7241336	-	A	G	no	no	no	GM12003,GM12717,GM12750
chr10	7242216	-	T	G	no	no	yes	GM11992,GM12044
chr10	7242269	-	T	C	no	no	no	GM12003,GM12717
chr10	7243962	-	A	C	no	no	yes	GM11831,GM12814
chr10	7841859	-	T	C	no	no	no	GM12003
chr10	8046647	+	T	G	no	no	yes	GM12044
chr10	8047059	+	A	G	no	no	no
chr10	11411242	+	T	C	no	no	yes	GM11881
chr10	11411267	+	C	A	no	no	no	GM11992
chr10	11413314	+	G	A	no	no	no	GM06994,GM12005,GM12144,GM12872
chr10	11413537	+	T	A	no	no	yes	GM07000
chr10	11415221	+	A	G	no	no	no	GM12762
chr10	11543644	-	C	A	no	no	no	GM11829
chr10	11544797	-	C	A	no	no	no	GM11881,GM12044
chr10	11563873	-	T	C	no	no	no	GM06994,GM12003
chr10	12002929	-	A	G	no	no	yes	GM11993
chr10	12024748	-	T	C	no	no	yes	GM11831
chr10	12111023	-	T	A	no	no	no	GM12717,GM12813
chr10	12203928	+	T	G	no	no	no	GM07000,GM12717
chr10	12246320	+	T	G	no	no	yes
chr10	12249578	+	A	T	no	no	no
chr10	12278284	+	T	C	no	no	no
chr10	12851714	+	T	C	no	no	yes	GM11830,GM11832
chr10	12907702	+	A	C	no	no	no	GM06985,GM12813
chr10	12912013	+	T	G	no	no	no	GM12814
chr10	12916593	+	T	G	no	no	no	GM12005
chr10	13192463	+	A	G	no	no	yes	GM12005,GM12872
chr10	13194567	+	A	G	no	no	no	GM11832,GM11881,GM12716
chr10	13253251	+	A	G	no	no	no	GM12813
chr10	13277053	+	G	A	no	no	no	GM11831,GM12813
chr10	13679499	+	C	A	no	no	yes
chr10	13692142	+	A	G	no	no	no
chr10	13728348	-	A	G	no	no	no	GM12813
chr10	14602487	-	T	C	no	no	no	GM06985,GM11831,GM12716
chr10	14612490	-	A	C	no	no	yes
chr10	14928847	+	T	C	no	no	no	GM11994,GM12750,GM12814
chr10	14978886	+	G	T	no	no	yes
chr10	14983226	+	T	A	no	yes	yes	GM06994
chr10	14984422	+	A	G	no	yes	yes	GM11830,GM11831,GM11832,GM11993,GM11994,GM12813
chr10	14984472	+	A	T	no	yes	yes	GM06994,GM07000,GM11829,GM11830,GM11832,GM11993,GM11994,GM12043
chr10	14989196	-	G	A	no	no	no	GM12716
chr10	14989248	-	A	T	no	no	no	GM06994
chr10	15223471	-	T	C	no	no	no
chr10	22002343	+	T	C	no	no	yes	GM11992,GM12762
chr10	22071629	+	T	C	no	no	yes	GM11881,GM12814
chr10	22085650	-	T	C	no	no	no	GM07000,GM11829,GM12005,GM12716,GM12872
chr10	22233482	-	T	A	no	no	yes	GM11992,GM12716
chr10	22649015	+	C	A	no	no	yes	GM12872
chr10	22658507	-	T	A	no	no	yes
chr10	22659930	-	A	G	no	no	no
chr10	22863909	-	T	C	no	no	no	GM12044,GM12717,GM12762
chr10	26829986	+	A	C	no	no	yes	GM11994
chr10	27052851	+	T	C	no	no	no	GM12006
chr10	27076915	-	C	A	no	no	no	GM11832,GM11992,GM11994,GM12814
chr10	27076916	-	G	A	no	yes	no	GM11832,GM11992,GM11994,GM12814
chr10	27080699	-	A	C	no	no	yes	GM12003,GM12004,GM12750
chr10	27363927	-	C	T	no	yes	no
chr10	27382276	-	G	A	no	no	no	GM12874
chr10	27499838	+	T	G	no	no	no	GM11831
chr10	27499985	+	T	A	no	no	yes	GM12716
chr10	27861495	+	T	C	no	no	no	GM12043,GM12717
chr10	27867031	+	A	G	no	no	no	GM12003,GM12155,GM12716
chr10	28919740	+	A	C	no	no	yes	GM12043
chr10	28948876	+	T	C	no	no	yes	GM11881,GM12872
chr10	30776876	+	T	A	no	no	no	GM12044
chr10	30787136	+	T	A	no	no	yes	GM12750
chr10	31824722	+	A	G	yes	no	no
chr10	31831369	+	C	A	no	no	no	GM07000
chr10	31850289	+	A	C	no	no	yes	GM12750
chr10	32338719	-	A	G	no	no	no	GM11881
chr10	32339710	-	T	G	no	no	no	GM11830,GM12717
chr10	33252584	-	A	G	no	no	yes	GM12155,GM12814
chr10	34666260	-	A	G	no	no	yes	GM11831,GM12814
chr10	35339018	-	A	T	no	no	no	GM11831,GM12716,GM12814
chr10	35360304	-	T	C	no	no	no	GM11830,GM11881,GM12716
chr10	35845544	+	T	G	no	no	no
chr10	42612512	+	A	G	no	no	yes	GM12044,GM12813
chr10	42612534	+	T	G	no	no	no	GM12044,GM12155,GM12750
chr10	42617671	+	T	G	no	no	yes	GM06985,GM11881,GM11992,GM11993,GM12144,GM12874
chr10	44818789	-	A	G	no	no	no	GM12717,GM12813
chr10	45271339	-	C	T	no	no	yes	GM06985,GM12717
chr10	45276756	-	T	C	no	no	yes	GM07000,GM12814
chr10	45304823	-	A	C	no	no	yes
chr10	49313993	+	T	G	no	no	yes	GM12762,GM12814
chr10	49563048	+	T	C	no	no	yes	GM11993,GM12813
chr10	49601539	+	T	G	no	no	yes	GM11992,GM12762,GM12813
chr10	51773471	-	T	A	no	no	yes	GM06994,GM11992
chr10	53127582	+	A	T	no	no	yes
chr10	57787465	-	T	A	no	no	no	GM11993,GM12003,GM12004,GM12044,GM12716,GM12762,GM12874
chr10	57787551	-	G	C	no	no	no	GM07000,GM11831,GM12006,GM12043,GM12762,GM12814
chr10	59815388	+	T	G	no	no	yes	GM12003
chr10	62217991	+	T	A	no	no	no
chr10	64235418	-	A	C	no	no	yes
chr10	64237015	+	T	A	no	no	yes	GM11831,GM12144
chr10	65040033	+	A	G	no	no	no	GM11831
chr10	69767594	+	A	C	no	yes	yes	GM06985,GM11831
chr10	69767617	+	A	G	no	yes	yes	GM06985,GM06994,GM07000,GM11829,GM11830,GM11831,GM11832,GM11881,GM11993,GM11994,GM12003,GM12043,GM12144,GM12716,GM12717,GM12750,GM12762,GM12814
chr10	69767653	+	A	C	no	yes	yes	GM11832
chr10	69771860	+	T	C	no	no	yes	GM12814
chr10	69846613	-	T	G	no	no	yes	GM11829,GM12717
chr10	69860283	-	T	A	no	no	no	GM12717
chr10	69866844	-	T	G	no	no	no	GM07000,GM11830
chr10	69916954	-	T	C	no	no	yes	GM11832
chr10	70172216	+	A	T	no	no	no	GM06985,GM11992
chr10	70178933	+	A	C	no	no	no
chr10	70183734	+	T	C	no	no	yes	GM12044,GM12144
chr10	70184565	+	T	C	no	no	no	GM11831,GM11992
chr10	70331171	+	G	T	no	yes	yes	GM12005,GM12872,GM12874
chr10	70331182	+	G	A	no	yes	yes	GM12005,GM12872,GM12874
chr10	70336506	+	T	C	no	yes	yes	GM12044,GM12750
chr10	70340914	+	G	A	no	yes	yes	GM11994,GM12155,GM12813
chr10	70340918	+	A	G	no	yes	yes	GM11994,GM12872
chr10	70364116	+	T	C	no	no	no
chr10	70376513	+	T	C	no	yes	yes	GM06985,GM11881,GM12003,GM12005,GM12144
chr10	70398756	+	A	G	no	no	yes	GM12005,GM12006
chr10	70413167	+	T	A	no	no	no	GM11832,GM11993,GM12004,GM12043
chr10	70445416	+	T	C	no	no	no	GM06994,GM12814
chr10	70534516	+	T	A	no	no	yes	GM06985,GM06994,GM07000,GM11829,GM11830,GM11832,GM11992,GM11993,GM12004,GM12006
chr10	70534567	+	A	G	no	no	no	GM12005,GM12872
chr10	70592265	+	A	T	no	no	no	GM11832,GM11994
chr10	70601993	+	T	A	no	no	yes	GM06985,GM11992
chr10	70602196	+	T	A	no	no	no	GM11992,GM12813
chr10	70602468	+	T	A	no	no	no	GM06994,GM12003,GM12144,GM12750,GM12762
chr10	70773697	+	A	C	no	no	yes
chr10	70831169	+	A	G	no	no	yes	GM12044,GM12750
chr10	70831629	+	T	A	no	no	yes	GM11829,GM11992,GM12006,GM12762,GM12814,GM12872,GM12874
chr10	70831630	+	T	G	no	no	no	GM11829,GM11992,GM12006,GM12762,GM12814,GM12872
chr10	71573723	-	T	A	no	no	yes	GM11832
chr10	71587625	-	T	C	no	no	no	GM06994,GM11830,GM12005,GM12717
chr10	71644307	-	T	G	no	no	yes
chr10	71728983	-	T	G	no	no	no	GM07000,GM12716
chr10	71729562	-	G	T	no	no	yes	GM12006,GM12043
chr10	71834160	+	A	G	no	no	yes	GM07000,GM11829,GM11832,GM11992,GM11993,GM11994,GM12762,GM12813
chr10	71854609	+	A	G	no	no	yes	GM11992,GM12813
chr10	72308323	+	A	G	no	no	no	GM11829,GM12043
chr10	72313333	-	A	G	no	no	no	GM06994,GM11992,GM12144
chr10	73180522	+	T	C	no	no	yes
chr10	73180749	-	A	G	no	no	yes	GM06994,GM11992
chr10	73246063	-	A	G	no	no	yes	GM06994
chr10	73251775	-	T	A	no	no	no	GM06985,GM11992,GM11993,GM12004,GM12044,GM12762
chr10	73251776	-	C	G	no	no	no	GM06985,GM11832,GM11992,GM11993,GM12004,GM12044,GM12762
chr10	73557857	-	A	G	no	no	yes	GM07000,GM11829,GM12762
chr10	73660130	+	A	G	no	no	no	GM12005
chr10	73663032	+	A	G	no	no	yes	GM12717
chr10	73704341	+	A	G	no	no	yes	GM11832,GM12144
chr10	73705761	+	A	G	no	no	no	GM12003,GM12144,GM12813
chr10	74437730	-	G	A	no	no	no	GM12716,GM12750
chr10	74480958	-	T	A	no	no	no	GM06985,GM12750,GM12813
chr10	74567798	-	T	A	no	no	yes	GM11830,GM11992,GM12750
chr10	74578084	-	T	C	no	no	yes	GM11832,GM12717
chr10	74597636	-	T	G	no	no	yes	GM12043
chr10	74676466	-	C	G	no	no	no	GM11830,GM11831,GM11881,GM11992
chr10	74679260	-	T	A	no	no	no	GM11829,GM12813
chr10	74679415	-	T	G	no	no	yes	GM12043
chr10	74680504	-	G	A	no	no	yes	GM11831,GM11994,GM12144,GM12872
chr10	74867702	-	T	C	no	no	yes	GM11832,GM11994
chr10	74876339	-	A	T	no	no	yes	GM06985,GM06994,GM07000,GM11829,GM11830,GM11994,GM12006,GM12155,GM12716,GM12717,GM12762
chr10	74876340	-	T	A	no	no	yes	GM06985,GM07000,GM11829,GM11994,GM12006,GM12155,GM12716,GM12717,GM12762
chr10	75200209	+	T	C	no	no	yes	GM12005,GM12874
chr10	75202803	+	C	T	no	no	no	GM06985,GM06994,GM11832,GM11992,GM11993,GM12044,GM12717,GM12750,GM12762,GM12814
chr10	75202804	+	C	A	no	no	no	GM06985,GM11832,GM11992,GM11993,GM12044,GM12717,GM12750,GM12762,GM12814
chr10	75208595	+	A	G	no	no	no
chr10	75218480	+	A	G	no	no	yes	GM06994,GM12717
chr10	75227206	+	A	G	no	no	no	GM12874
chr10	75232030	-	T	G	no	no	no	GM12813
chr10	75234572	-	T	C	no	no	yes	GM07000
chr10	75236893	-	T	C	no	no	no
chr10	75237788	-	G	A	no	no	no	GM11829,GM11992
chr10	75238065	-	T	G	no	no	yes	GM12717
chr10	75242710	-	A	G	no	no	yes	GM11992
chr10	75243755	+	A	G	no	no	yes
chr10	75548065	+	G	A	no	no	no	GM12750,GM12762
chr10	75548070	+	C	G	no	no	no	GM12750
chr10	75548345	+	A	G	no	no	yes	GM11881,GM12750,GM12814
chr10	75551850	-	T	C	no	no	no	GM11881,GM12003,GM12155,GM12717,GM12762
chr10	75553142	-	C	A	no	no	no
chr10	76460236	+	A	C	no	no	yes
chr10	76661042	+	C	A	no	no	no	GM06985,GM06994,GM07000,GM11830,GM11992,GM11994,GM12003,GM12005,GM12717,GM12762,GM12814
chr10	76663746	-	T	C	no	no	yes	GM11881,GM12716,GM12717,GM12750,GM12814,GM12872
chr10	79405482	-	T	C	no	no	yes	GM11829,GM11993,GM12814
chr10	79432040	-	T	C	no	no	yes	GM12044
chr10	79443427	-	T	A	no	no	no	GM11829
chr10	79469965	+	C	A	no	no	yes	GM06985,GM06994,GM07000,GM11829,GM11830,GM11831,GM11832,GM11881,GM11992,GM11993,GM11994,GM12003,GM12004,GM12005,GM12006,GM12043,GM12044,GM12144,GM12155,GM12716,GM12717,GM12750,GM12762,GM12813,GM12814,GM12872,GM12874
chr10	79470461	+	A	G	no	no	no	GM12003,GM12717,GM12762,GM12813,GM12872,GM12874
chr10	79470463	+	G	A	no	no	no
chr10	79470467	+	C	A	no	no	no
chr10	79470468	+	T	A	no	no	no
chr10	80745567	+	T	A	no	no	no	GM12814
chr10	80746037	+	T	C	no	no	no	GM06994,GM11829,GM12004,GM12005,GM12044,GM12144,GM12155
chr10	80783553	+	T	C	no	no	no	GM11881,GM12003
chr10	80784359	+	T	A	no	no	no	GM12005
chr10	81905325	-	A	G	no	no	yes	GM12006
chr10	81905357	-	T	A	no	no	no	GM12004,GM12813
chr10	82268927	+	A	C	no	no	yes	GM11831
chr10	82270930	+	T	G	no	no	yes	GM11832,GM11992
chr10	88186996	-	T	C	no	no	no	GM11881,GM12155,GM12814
chr10	88249736	-	C	A	no	no	yes	GM12044,GM12717
chr10	88250260	-	T	A	no	no	no	GM11881,GM12155
chr10	88803080	-	G	T	no	no	yes
chr10	89301991	+	A	C	no	no	yes	GM06985,GM11992
chr10	89567551	-	A	G	no	no	yes	GM07000
chr10	89613600	+	T	C	no	no	no	GM12003
chr10	89717058	+	A	T	no	no	no	GM11829,GM11831
chr10	90672089	+	G	A	no	no	yes	GM12874
chr10	91152641	-	A	G	no	no	yes
chr10	91168089	+	T	G	no	no	yes	GM11831,GM12006
chr10	91168107	+	A	G	no	no	yes	GM12813
chr10	91168375	+	T	A	no	no	yes	GM12155,GM12813
chr10	91487558	+	A	C	no	no	yes	GM12813
chr10	91488022	+	G	T	no	no	yes	GM07000,GM12750
chr10	91488043	+	T	C	no	no	no
chr10	91493568	+	T	A	no	no	yes	GM11831,GM11832,GM11994,GM12005
chr10	91504280	+	A	G	no	no	yes	GM12003,GM12716
chr10	93030360	+	T	C	no	no	no	GM06994,GM11832
chr10	93757951	+	A	G	no	no	yes	GM11831,GM11881,GM11993,GM12044
chr10	93760833	+	A	G	no	no	yes	GM12750,GM12813
chr10	93760849	+	T	G	no	no	no	GM12044,GM12717
chr10	94202042	-	A	C	no	no	yes	GM11832,GM12043
chr10	94215450	-	A	G	no	no	no	GM12044,GM12813
chr10	94284490	-	T	G	no	no	yes	GM12003,GM12750
chr10	94362855	+	A	C	no	no	no	GM11993,GM12814
chr10	94403522	+	A	G	no	no	no	GM06994,GM12717
chr10	95278253	+	G	A	no	no	no	GM11830,GM11994,GM12717,GM12874
chr10	95441830	-	C	G	no	no	yes	GM06994,GM12003
chr10	96083906	-	T	C	no	no	no	GM11992
chr10	96084389	-	A	G	no	no	yes	GM11994,GM12762
chr10	96087574	-	T	C	no	no	no	GM12044,GM12750
chr10	96338107	+	T	C	no	no	yes	GM11829
chr10	96343310	+	T	C	no	no	yes	GM06994,GM12006
chr10	96351316	+	A	G	no	no	yes	GM06994,GM11881,GM12006,GM12716
chr10	96987579	-	T	C	no	no	yes	GM06985,GM06994,GM07000,GM11830,GM11831,GM11992,GM11993,GM12003,GM12004,GM12006,GM12043,GM12044,GM12144,GM12155,GM12716,GM12750,GM12762,GM12814,GM12872,GM12874
chr10	97355780	-	T	C	no	no	no	GM07000,GM11831,GM12750
chr10	97361033	-	T	G	no	no	yes
chr10	97617660	+	C	A	no	no	no
chr10	97622470	+	G	A	no	no	no
chr10	97626380	+	T	A	no	no	yes
chr10	97941486	-	T	A	no	no	no	GM11994,GM12005
chr10	97957645	-	G	A	no	no	yes	GM06985,GM06994,GM11992,GM11993,GM12003,GM12144,GM12155,GM12716,GM12762,GM12814,GM12872,GM12874
chr10	98271524	-	T	C	no	no	no	GM11830,GM12717
chr10	98277818	-	G	T	no	no	no	GM12006
chr10	98326517	-	T	C	no	no	yes	GM11829,GM11992
chr10	98370163	-	T	G	no	no	yes
chr10	98370217	-	T	G	no	no	yes	GM12144
chr10	98972366	-	A	T	no	no	no	GM11829,GM12006
chr10	98972972	-	T	C	no	no	no	GM12044,GM12716,GM12750
chr10	98973151	-	A	C	no	no	no
chr10	99106846	-	C	G	no	no	yes	GM11830
chr10	99208103	-	T	G	no	no	no	GM12750
chr10	100167122	-	A	G	no	no	yes	GM07000,GM12813,GM12872
chr10	100185446	-	A	C	no	no	yes
chr10	100192899	-	T	C	no	no	yes
chr10	101504328	+	T	A	no	no	yes	GM11829,GM11992
chr10	101504379	+	T	C	no	no	no
chr10	101504380	+	C	A	no	no	no
chr10	101505634	+	A	G	no	no	no	GM12005,GM12872
chr10	101626185	-	C	A	no	no	no
chr10	101638609	-	T	C	no	no	yes	GM11992,GM12717
chr10	101900472	-	A	C	no	no	no	GM12144
chr10	102030756	-	A	G	no	no	yes	GM12144,GM12750
chr10	102236764	-	T	C	no	no	yes	GM12750
chr10	102239485	-	G	T	no	no	yes	GM12716
chr10	102273493	-	T	C	no	no	yes	GM11832,GM12005,GM12044,GM12717
chr10	102739392	+	G	T	no	no	yes	GM12044,GM12155,GM12717
chr10	102743158	+	C	A	no	no	yes	GM12874
chr10	102743921	+	T	C	no	no	no	GM12144,GM12762
chr10	103303344	+	T	C	no	no	no	GM06994,GM12717
chr10	103328649	+	A	T	no	no	yes
chr10	103534216	-	A	G	no	no	yes	GM06994,GM12717
chr10	103535191	-	T	C	no	no	no	GM12814
chr10	103535508	-	C	A	no	no	no	GM12044,GM12144
chr10	103547721	-	T	C	no	no	yes	GM07000,GM11994
chr10	103557497	-	C	A	no	no	yes	GM11992
chr10	103576230	+	A	C	no	no	no
chr10	103595391	-	T	C	no	no	yes	GM11881,GM12750
chr10	103596425	-	G	T	no	yes	yes
chr10	103596961	-	T	A	no	no	no	GM12814
chr10	103751819	-	T	A	no	no	yes	GM12006,GM12750
chr10	103816292	+	A	C	no	no	yes
chr10	103858776	-	T	G	no	no	yes	GM12006,GM12044,GM12144,GM12874
chr10	103858777	-	C	A	no	no	yes	GM06985,GM12044,GM12144,GM12716,GM12813,GM12874
chr10	103870090	-	G	A	no	no	no
chr10	103890952	+	T	C	no	no	yes	GM07000,GM11830
chr10	103894052	+	A	C	no	no	yes	GM12874
chr10	103909297	+	C	A	no	no	yes	GM11831,GM12872
chr10	104120171	+	A	T	no	no	yes	GM11881,GM12762
chr10	104126876	+	G	T	no	no	no	GM11831,GM11881,GM12044,GM12155,GM12814
chr10	104126878	+	C	G	no	no	yes	GM11881,GM12044,GM12155,GM12814
chr10	104126887	+	C	G	no	no	yes	GM07000,GM11832,GM12155,GM12717,GM12750
chr10	104200072	-	T	A	no	no	yes
chr10	104231754	-	T	C	no	no	yes
chr10	104426489	-	T	A	no	no	yes	GM11831,GM11832,GM12716
chr10	104485618	+	C	G	no	no	no	GM06985
chr10	104487689	+	G	A	no	no	yes	GM11832,GM12006,GM12717
chr10	104487858	+	A	G	no	no	yes	GM12155
chr10	104487872	+	A	G	no	no	yes	GM11831,GM12003
chr10	104613583	+	A	C	no	no	no	GM12717
chr10	104839310	-	G	A	no	no	no	GM11830,GM11992
chr10	104849682	-	T	G	no	no	no	GM07000,GM12762
chr10	104850831	-	G	C	no	no	no
chr10	105138803	+	A	G	no	no	no
chr10	105150195	+	G	T	no	no	yes	GM12003,GM12043,GM12716
chr10	105196589	-	C	A	no	no	yes	GM12750,GM12872
chr10	105199708	-	A	C	no	no	yes	GM07000,GM11829
chr10	105352305	-	G	T	no	no	yes
chr10	106062970	-	A	G	no	no	no	GM11832,GM11881
chr10	111630641	-	C	T	no	no	yes	GM06985,GM12003
chr10	111872030	+	T	C	no	no	no	GM11829,GM12750
chr10	111882057	+	T	A	no	no	no	GM07000
chr10	112035621	+	A	G	no	no	no	GM07000
chr10	112045103	-	A	G	no	no	yes	GM12750,GM12874
chr10	112047322	-	A	G	no	no	yes	GM06994,GM12006
chr10	112261285	+	G	A	no	no	yes	GM12043,GM12872
chr10	112350812	+	A	C	no	no	yes	GM11832
chr10	112648280	+	T	A	no	no	no	GM06985,GM06994,GM07000,GM11829,GM11832,GM12005,GM12144,GM12155,GM12762,GM12814,GM12872,GM12874
chr10	112648281	+	A	G	no	no	no	GM11829,GM12155
chr10	112648488	-	A	T	no	no	no
chr10	112650078	-	T	C	no	no	no	GM07000,GM11832,GM12003
chr10	112713902	+	A	G	no	no	yes	GM12044,GM12874
chr10	112735472	+	A	C	no	no	yes	GM12006
chr10	114154526	+	T	C	no	no	yes	GM12006
chr10	114166655	+	C	G	no	no	yes	GM12006
chr10	114177155	+	A	G	no	no	yes
chr10	114566744	+	G	A	no	no	yes	GM11829,GM12006
chr10	116049995	-	C	G	no	no	yes	GM11992,GM12044
chr10	116181193	-	T	C	no	no	no	GM12003,GM12716,GM12874
chr10	116181687	-	T	G	no	no	no	GM06994,GM11829
chr10	116182367	-	T	C	no	no	no	GM06994,GM12717
chr10	116592771	+	A	T	no	no	no	GM12814
chr10	116613565	+	T	G	no	no	no
chr10	119033429	-	A	G	no	no	yes	GM12762
chr10	120085741	-	G	A	no	no	yes
chr10	120431211	-	A	G	no	no	yes	GM11881,GM12005
chr10	120431215	-	T	G	no	no	yes	GM12005
chr10	120432080	-	A	G	no	no	no	GM06994,GM12004
chr10	120432613	-	T	G	no	no	no	GM06994,GM12814
chr10	120435546	-	C	G	no	no	no
chr10	120435629	-	T	G	no	no	yes	GM11992,GM12144
chr10	120869939	+	T	C	no	no	yes	GM11832,GM11992
chr10	120895771	-	A	G	no	no	yes	GM11992,GM12155,GM12872
chr10	121130427	+	G	A	no	no	no	GM12003
chr10	121249447	-	T	G	no	no	no	GM12005,GM12814
chr10	121324599	-	A	G	no	no	yes	GM11830,GM12155,GM12717,GM12813
chr10	121325088	-	T	C	no	no	yes	GM07000,GM11830,GM11992,GM11993,GM11994,GM12005,GM12044,GM12717,GM12750,GM12872
chr10	121346278	-	T	C	no	no	no	GM06985,GM12717
chr10	121346302	-	T	C	no	no	no	GM07000,GM12750
chr10	121580899	-	A	G	no	no	yes	GM12005,GM12717,GM12750
chr10	121580933	-	A	G	no	no	yes	GM11993,GM12717
chr10	121585098	-	A	G	no	no	yes	GM07000,GM11881,GM11993,GM12004,GM12155,GM12716,GM12814
chr10	121682611	+	A	G	no	no	yes	GM07000,GM12750
chr10	123706726	-	A	G	no	no	no	GM07000,GM12006,GM12874
chr10	124744163	+	T	C	no	no	no
chr10	124800620	+	T	C	no	no	no
chr10	126298073	-	T	G	no	no	no	GM12144
chr10	126300458	-	T	C	no	no	no	GM12155
chr10	126444012	-	C	T	no	no	yes	GM11830,GM12716
chr10	126652861	+	T	A	no	no	yes	GM11831,GM11881
chr10	126660276	+	C	G	no	no	no	GM07000,GM12762
chr10	126664498	+	A	G	no	no	no	GM06994
chr10	126672506	-	C	T	no	yes	yes	GM12043,GM12716,GM12750
chr10	126717625	-	G	T	no	no	yes	GM12043,GM12750
chr10	126717637	-	G	C	no	no	yes	GM12043,GM12750,GM12813
chr10	126717680	-	A	G	no	yes	yes	GM12003,GM12043,GM12750,GM12813
chr10	127428036	+	A	G	no	no	yes	GM11830,GM12750
chr10	127531859	+	A	G	no	no	no	GM11994
chr10	129784964	-	T	A	no	no	no	GM11829,GM12814
chr10	129786112	-	A	G	no	no	yes
chr10	129795004	-	T	A	no	no	yes	GM12874
chr10	131455357	+	A	G	no	no	yes	GM07000
chr10	133603593	+	G	A	no	no	yes	GM12006,GM12762,GM12814
chr10	133636610	-	C	G	no	no	no
chr10	134947452	-	T	C	no	no	no	GM12750,GM12814,GM12874
chr10	135064898	+	T	A	no	no	yes	GM06985,GM11832,GM12003
chr10	135083969	+	T	A	no	no	yes	GM06994,GM12144,GM12716,GM12762
chr11	205073	+	A	G	no	no	yes	GM12750,GM12814
chr11	282983	+	A	G	no	no	yes
chr11	284418	+	T	C	no	no	yes	GM12813,GM12814
chr11	305264	+	T	C	no	no	yes	GM07000,GM11992,GM11993,GM12003,GM12155,GM12814,GM12872
chr11	305266	+	C	A	no	no	yes	GM11881,GM11993,GM12005,GM12872
chr11	305267	+	T	G	no	no	yes
chr11	408336	-	G	T	no	no	yes	GM12717
chr11	408813	-	A	G	no	no	no	GM12005,GM12043
chr11	409582	-	A	G	no	no	yes	GM12717
chr11	494825	-	A	G	no	no	yes	GM11829,GM11830
chr11	598595	+	T	C	no	no	yes	GM07000,GM12814
chr11	599652	+	T	C	no	no	yes
chr11	602563	-	T	C	no	no	yes	GM12144,GM12872,GM12874
chr11	760217	-	T	C	no	no	no	GM07000
chr11	783553	-	T	C	no	no	yes	GM12813
chr11	799963	+	C	T	no	no	no	GM11832,GM11992,GM11993,GM12750,GM12872
chr11	799968	+	C	T	no	no	no	GM06985,GM07000,GM11829,GM11830,GM11831,GM11832,GM11881,GM11993,GM11994,GM12043,GM12144,GM12155,GM12716,GM12750,GM12762,GM12813,GM12814,GM12872,GM12874
chr11	802873	+	T	A	no	no	yes	GM12003,GM12144,GM12716,GM12874
chr11	802874	+	C	A	no	no	no	GM12716
chr11	812569	+	A	C	no	no	yes	GM12004
chr11	830202	-	T	A	no	no	no	GM06994,GM11830,GM11832,GM12006,GM12044,GM12716,GM12717,GM12762,GM12874
chr11	859795	-	T	A	no	no	yes	GM12872
chr11	976858	+	T	G	no	no	yes
chr11	1870029	+	A	C	no	no	yes
chr11	1870054	+	T	C	no	no	yes	GM11830,GM11832,GM11881,GM11992,GM11993,GM12006,GM12716,GM12717,GM12813,GM12874
chr11	2936276	-	G	C	no	yes	yes	GM06985,GM11881,GM12874
chr11	2936285	-	A	G	no	yes	yes	GM06985,GM11881,GM11993,GM12762,GM12874
chr11	2942510	-	A	G	no	yes	yes	GM06985,GM07000,GM12005,GM12144,GM12716
chr11	2942533	-	C	T	no	yes	yes	GM06985,GM06994,GM07000,GM11881,GM12005,GM12716,GM12717
chr11	2950006	-	C	A	no	yes	yes	GM06985,GM11993,GM11994,GM12144,GM12716
chr11	2953860	-	T	C	no	yes	yes	GM06994,GM07000,GM11881,GM11993,GM12872,GM12874
chr11	2956122	-	C	T	no	yes	yes	GM06985,GM11829,GM11831,GM11993,GM11994,GM12144,GM12716,GM12717
chr11	2957017	-	C	A	no	no	yes	GM06985,GM11829,GM11994,GM12716,GM12717
chr11	2995734	-	C	T	no	no	yes	GM11831,GM11992
chr11	3336317	-	A	G	no	no	yes	GM12005,GM12762
chr11	3336964	-	A	G	no	yes	yes	GM07000
chr11	3337107	-	G	T	no	no	no
chr11	3337269	-	C	A	no	no	no
chr11	3337572	-	A	C	no	no	yes	GM12005
chr11	3337751	-	A	G	no	no	yes	GM12005
chr11	3338310	-	A	G	no	no	yes	GM11992
chr11	3653978	-	T	G	no	no	yes	GM12003
chr11	3657376	-	T	C	no	no	yes	GM11993,GM12004
chr11	3757032	-	A	G	no	no	yes	GM07000,GM11831
chr11	3801714	+	G	T	no	no	yes	GM11992
chr11	3803510	+	G	T	no	no	no	GM11829
chr11	3804790	-	T	C	no	no	no	GM11992,GM11994,GM12006,GM12762,GM12874
chr11	3804794	-	T	A	no	no	yes	GM11881,GM12155
chr11	4070486	+	A	C	no	no	no	GM07000,GM11829,GM11832,GM11881,GM11992,GM12005,GM12006,GM12750
chr11	4087481	+	A	G	no	no	no	GM11881,GM11992
chr11	4116310	+	A	G	no	no	yes	GM11829,GM11881,GM12006
chr11	4116404	+	G	A	no	no	yes	GM11994,GM12155,GM12716
chr11	4362819	-	G	T	no	no	yes	GM11831
chr11	4577424	-	T	A	no	no	yes	GM12003
chr11	5620229	+	T	G	no	no	yes	GM12006,GM12814
chr11	5642188	-	T	G	no	no	no	GM07000,GM11994,GM12155
chr11	5642304	-	T	C	no	no	no	GM12004,GM12044
chr11	5687113	+	T	A	no	no	yes	GM11881,GM12144,GM12762
chr11	5688321	+	T	C	no	no	yes	GM12004,GM12144,GM12717
chr11	6189233	-	A	G	no	no	no
chr11	6192219	-	T	C	no	no	yes
chr11	6297350	-	C	G	no	no	yes	GM11881,GM11992
chr11	6297351	-	C	A	no	no	no	GM11992
chr11	6462250	+	T	G	no	no	yes	GM11832,GM12003,GM12005
chr11	6578547	-	T	G	no	no	yes	GM11993
chr11	6578771	-	T	A	no	no	no	GM11830,GM11831,GM12004
chr11	6579148	-	A	G	no	no	yes
chr11	6588660	+	T	A	no	no	yes	GM12872
chr11	6588677	-	T	C	no	no	yes	GM11832,GM12005
chr11	7965485	+	C	T	no	no	yes
chr11	7973137	+	A	G	no	no	no
chr11	7973139	+	C	A	no	no	yes
chr11	7974276	+	C	A	no	no	no
chr11	7974277	+	C	G	no	no	no
chr11	8660914	+	C	T	no	no	yes	GM11881,GM12005,GM12044,GM12716
chr11	8660915	+	C	T	no	no	yes	GM11832,GM11881,GM11993,GM12005,GM12044,GM12716
chr11	8663963	+	T	A	no	yes	yes	GM11881,GM12003,GM12004,GM12005,GM12006,GM12144,GM12155,GM12716,GM12717,GM12762,GM12813,GM12872,GM12874
chr11	8664819	+	A	G	no	no	yes	GM12144,GM12717
chr11	8665283	+	C	A	no	no	no
chr11	9258931	-	T	A	no	no	no	GM11994
chr11	9411918	+	C	A	no	no	no
chr11	9420282	+	A	G	no	no	yes	GM11992
chr11	9452115	+	C	A	no	no	yes	GM11881,GM12006
chr11	9452117	+	T	G	no	no	yes	GM12717
chr11	9728955	+	T	A	no	no	yes	GM06994,GM11829,GM12006,GM12043
chr11	9729191	+	C	A	no	no	yes	GM12750,GM12814
chr11	9729192	+	T	G	no	no	no	GM11829,GM12813
chr11	9729479	+	G	A	no	no	yes	GM06985,GM11992,GM12762
chr11	9729846	+	A	G	no	no	yes	GM06994,GM12716,GM12814
chr11	10473084	+	T	G	no	no	no
chr11	10475011	+	G	A	no	no	yes	GM12155,GM12716
chr11	10757564	+	A	G	no	no	no	GM12003,GM12005,GM12717
chr11	10775281	-	T	C	no	no	no	GM11832,GM11993,GM12006,GM12155,GM12813
chr11	10785472	-	A	T	no	no	yes	GM06994,GM07000,GM12003,GM12006,GM12717
chr11	11249317	-	T	C	no	no	yes	GM12814
chr11	11921087	+	G	A	no	no	no	GM11829,GM11881,GM12043
chr11	14483116	-	T	C	no	no	yes	GM12004,GM12005,GM12717
chr11	17052531	-	A	G	no	yes	no
chr11	17052532	-	A	G	no	yes	yes
chr11	17052533	-	T	A	no	yes	no	GM07000,GM11829,GM11831,GM11992,GM11994,GM12003,GM12004,GM12005,GM12716,GM12750,GM12762,GM12872,GM12874
chr11	17052535	-	A	G	no	yes	yes	GM06985,GM06994,GM07000,GM11829,GM11830,GM11831,GM11832,GM11881,GM11992,GM11993,GM11994,GM12003,GM12004,GM12005,GM12006,GM12044,GM12144,GM12155,GM12716,GM12717,GM12750,GM12762,GM12813,GM12814,GM12872,GM12874
chr11	17052536	-	C	A	no	yes	no	GM11829,GM11831,GM11881,GM11993,GM12762,GM12814,GM12872,GM12874
chr11	17055773	-	G	T	no	no	no	GM06985,GM11829,GM11830,GM11831,GM11992
chr11	17055777	-	G	T	no	no	yes	GM07000,GM11829,GM12006,GM12716,GM12762,GM12813,GM12874
chr11	17055778	-	T	C	no	no	yes	GM06985,GM07000,GM11829,GM11830,GM11831,GM11832,GM11881,GM11992,GM11993,GM12155,GM12716,GM12750
chr11	17055789	-	C	T	no	no	yes	GM07000,GM11993,GM12813,GM12814
chr11	17055791	-	T	C	no	no	yes	GM07000,GM11832,GM11881,GM11992,GM11993,GM12006,GM12717,GM12750,GM12762,GM12813
chr11	17206620	+	G	C	no	yes	yes
chr11	17206626	+	G	C	no	yes	yes
chr11	17206627	+	G	T	no	yes	yes	GM06985,GM12003
chr11	17206663	+	T	A	no	no	no	GM11831,GM11993,GM11994,GM12044,GM12155,GM12813
chr11	17206672	+	A	T	no	no	yes	GM11992,GM12004,GM12006,GM12044,GM12155,GM12750
chr11	17206673	+	T	A	no	no	no	GM11992,GM12006,GM12044,GM12155,GM12750,GM12813
chr11	17308263	+	A	G	no	no	yes	GM11994,GM12003,GM12005
chr11	17966785	-	A	G	no	no	no	GM11993,GM12717
chr11	18061854	-	T	A	no	no	no	GM12155,GM12716,GM12717
chr11	18257672	-	A	G	no	no	yes	GM11829,GM11832
chr11	18269887	-	A	T	no	no	no	GM11829
chr11	18319431	+	G	A	no	no	yes
chr11	18330044	+	A	G	no	no	yes	GM11881,GM12750
chr11	18377641	+	C	A	no	no	yes
chr11	18377652	+	A	G	no	no	yes
chr11	18385970	+	A	G	no	no	no	GM06985,GM06994,GM07000,GM11829,GM11830,GM11831,GM11832,GM11881,GM11992,GM11994,GM12003,GM12004,GM12006,GM12044,GM12144,GM12155,GM12716,GM12717,GM12750,GM12762,GM12813,GM12814,GM12872,GM12874
chr11	18385971	+	C	A	no	yes	no	GM06985,GM06994,GM07000,GM11829,GM11830,GM11831,GM11832,GM11881,GM11992,GM11993,GM11994,GM12003,GM12004,GM12005,GM12144,GM12155,GM12716,GM12717,GM12750,GM12762,GM12813,GM12814,GM12872,GM12874
chr11	18385972	+	T	A	no	no	no	GM07000,GM11829,GM11830,GM11831,GM11992,GM11994,GM12003,GM12004,GM12144,GM12762,GM12872,GM12874
chr11	18584633	-	G	A	no	yes	yes	GM11994,GM12144,GM12872
chr11	20361810	+	T	A	no	no	no	GM11831,GM12003
chr11	22603158	-	C	T	no	no	yes	GM11831,GM12813
chr11	22801178	-	T	G	no	no	yes	GM11830,GM11881,GM11993,GM12762
chr11	27318833	-	A	G	no	no	yes	GM11830,GM11832,GM12003,GM12717
chr11	28013510	-	G	C	no	no	yes	GM11830,GM11831
chr11	30309380	+	T	A	no	yes	yes	GM11992,GM12750
chr11	32075413	-	T	G	no	yes	yes
chr11	32076646	-	A	G	no	yes	yes
chr11	32081587	-	T	C	no	yes	yes
chr11	33062920	+	A	C	no	no	no
chr11	33063140	+	T	C	no	no	yes	GM11993,GM12750
chr11	33063141	+	C	T	no	no	yes	GM11993,GM12750
chr11	33265575	+	T	C	no	no	yes	GM11832,GM12003,GM12717
chr11	33335107	+	T	C	no	no	no	GM12005
chr11	33837092	-	A	G	no	no	yes	GM07000
chr11	34078429	+	T	C	no	yes	yes	GM12717
chr11	34079232	+	G	A	no	no	no	GM11994,GM12144,GM12155,GM12750,GM12762,GM12874
chr11	34124992	+	G	A	no	no	no	GM12003,GM12144,GM12750
chr11	34124993	+	A	G	no	no	yes	GM12144,GM12716,GM12750,GM12872
chr11	34124995	+	A	C	no	no	no
chr11	34449665	+	T	A	no	no	yes	GM06985,GM12044,GM12155
chr11	34860810	-	A	G	no	no	no	GM12044
chr11	34944833	+	A	C	no	no	yes	GM11992,GM12006
chr11	34962769	+	T	G	no	no	no
chr11	35208047	+	T	C	no	no	no	GM06985,GM07000
chr11	35209485	+	A	C	no	no	yes	GM11832
chr11	35209595	+	G	A	no	no	yes	GM11831,GM11881,GM11992
chr11	35785193	+	G	A	no	no	no	GM06994,GM07000,GM12813
chr11	36252695	-	A	G	no	no	no	GM11994
chr11	36254337	-	T	G	no	no	no	GM07000
chr11	43299573	+	T	A	no	no	no	GM12762
chr11	43379671	+	T	C	no	no	no	GM11993
chr11	43383663	+	T	A	no	no	yes	GM11832,GM12043
chr11	43385591	+	T	A	no	no	no	GM12044,GM12814
chr11	43421492	+	A	G	no	no	no	GM06994,GM12043,GM12716
chr11	43429389	+	A	C	no	no	no	GM11993,GM12872
chr11	44212273	+	T	C	no	no	no	GM12003,GM12717
chr11	44214461	+	A	G	no	no	yes	GM07000,GM12717
chr11	44222536	+	A	G	no	no	yes	GM12005,GM12814
chr11	45789026	+	T	A	no	no	yes
chr11	45861135	+	T	C	no	no	no	GM12144,GM12716,GM12872
chr11	45880140	+	C	T	no	yes	yes	GM12005,GM12144,GM12872
chr11	45880523	+	A	C	no	yes	yes	GM12005,GM12144,GM12872,GM12874
chr11	45880527	+	C	T	no	yes	yes	GM12005,GM12144,GM12872
chr11	45880558	+	G	A	no	yes	yes
chr11	45881061	+	A	G	no	yes	yes	GM12872,GM12874
chr11	45881281	+	G	A	no	yes	yes	GM12005,GM12144,GM12872,GM12874
chr11	45881496	+	T	C	no	yes	yes	GM12005,GM12144,GM12872,GM12874
chr11	45881530	+	G	C	no	yes	yes	GM12005,GM12144,GM12872,GM12874
chr11	45881557	+	G	A	no	yes	yes	GM12005,GM12144,GM12872,GM12874
chr11	45882142	+	T	C	no	yes	yes	GM06985,GM12005,GM12144,GM12813,GM12872,GM12874
chr11	45882260	+	G	A	no	yes	yes	GM12144,GM12872
chr11	45882589	+	C	T	no	yes	yes	GM12005,GM12144,GM12872,GM12874
chr11	45883304	+	C	T	no	yes	yes	GM12005,GM12144,GM12872
chr11	45883850	+	T	C	no	yes	yes	GM12144,GM12872,GM12874
chr11	45883852	+	T	C	no	yes	yes	GM12144,GM12872,GM12874
chr11	45884222	+	G	A	no	yes	yes	GM11881,GM12005,GM12872
chr11	45910861	-	T	C	no	no	no	GM11881,GM11993,GM12716,GM12814
chr11	45911459	-	A	C	no	no	no	GM07000,GM11832
chr11	45947950	-	C	A	no	no	yes	GM11831,GM12006
chr11	46396043	-	C	G	no	no	yes	GM12750
chr11	46396045	-	G	A	no	no	no
chr11	46520669	-	T	C	no	no	yes	GM12717,GM12762
chr11	46596007	+	A	G	no	no	no
chr11	46652258	+	A	G	no	no	yes	GM11831,GM12813
chr11	46652553	+	T	C	no	no	yes	GM12750
chr11	46682899	+	G	T	no	no	yes
chr11	46729608	-	T	C	no	no	no	GM12872
chr11	46754439	-	T	C	no	no	yes	GM11992,GM12750
chr11	47140236	+	A	C	no	no	no	GM12044,GM12717
chr11	47286772	+	A	G	no	no	yes	GM11832,GM12006,GM12813
chr11	47393418	+	C	A	no	no	no	GM12155
chr11	47396904	-	G	A	no	no	yes	GM11831,GM11992,GM12155,GM12750
chr11	47446885	-	A	G	no	no	no
chr11	47450321	-	C	T	no	no	no	GM11992,GM12043,GM12750,GM12813
chr11	47549931	+	T	C	no	no	no	GM12003,GM12872,GM12874
chr11	47550697	-	A	G	no	no	yes
chr11	47607128	-	T	G	no	no	yes	GM12043,GM12872
chr11	47724314	-	A	G	no	no	no	GM12004,GM12874
chr11	47758561	-	A	G	no	no	no	GM06985,GM12874
chr11	47791133	-	T	C	no	no	no	GM12155,GM12717
chr11	56850049	-	T	C	no	no	yes	GM12005
chr11	56850051	-	A	G	no	no	no	GM12716,GM12813
chr11	56913129	-	T	C	no	no	yes	GM12872
chr11	56931742	-	A	C	no	no	yes
chr11	56945044	-	T	C	no	no	yes	GM07000,GM12004,GM12005,GM12006,GM12717,GM12813
chr11	56948064	-	A	C	no	no	no	GM11831,GM11992
chr11	56948067	-	A	C	no	no	no
chr11	57018067	-	G	A	no	no	no	GM11881
chr11	57183883	+	T	C	no	no	yes	GM06994
chr11	57184884	+	T	G	no	no	no	GM12006
chr11	57185046	+	T	A	no	no	yes	GM07000
chr11	57196665	+	T	C	no	no	no	GM07000
chr11	57196834	+	T	A	no	no	no	GM12717,GM12813
chr11	57222844	+	A	C	no	no	yes
chr11	57229225	-	A	G	no	no	yes	GM11831,GM12762
chr11	57261663	+	T	C	no	yes	yes	GM11830,GM11881,GM11993,GM11994,GM12003,GM12716,GM12762
chr11	57262014	+	A	G	no	yes	yes	GM06994,GM07000,GM11829,GM11830,GM11831,GM11832,GM11993,GM11994,GM12003,GM12004,GM12006,GM12043,GM12044,GM12155,GM12716,GM12717,GM12750,GM12762,GM12813,GM12814,GM12874
chr11	57262429	+	T	C	no	no	yes	GM11881,GM12813
chr11	57262732	+	G	C	no	yes	yes	GM06994,GM07000,GM11830,GM11831,GM11832,GM11992,GM11993,GM11994,GM12003,GM12043,GM12044,GM12717,GM12750,GM12813,GM12814
chr11	57263022	+	A	G	no	yes	yes	GM06985,GM06994,GM07000,GM11829,GM11830,GM11831,GM11993,GM11994,GM12003,GM12004,GM12043,GM12044,GM12155,GM12717,GM12762,GM12813,GM12814,GM12874
chr11	57263051	+	A	C	no	yes	yes	GM06994,GM11993,GM12043,GM12716,GM12750,GM12762,GM12813,GM12814,GM12874
chr11	57263060	+	T	C	no	yes	yes	GM07000,GM11829,GM11881,GM12003,GM12043,GM12716,GM12750,GM12762,GM12813,GM12814,GM12874
chr11	57263209	+	G	T	no	yes	yes	GM06985,GM06994,GM07000,GM11830,GM11832,GM11993,GM11994,GM12004,GM12005,GM12006,GM12043,GM12144,GM12717,GM12750,GM12762,GM12813,GM12814,GM12874
chr11	57263268	+	T	C	no	yes	yes	GM07000,GM11831,GM11993
chr11	57264200	+	A	G	no	yes	yes	GM06994,GM07000,GM11829,GM11831,GM11832,GM11881,GM11993,GM11994,GM12003,GM12005,GM12144,GM12717,GM12750,GM12762,GM12813,GM12814,GM12872
chr11	57264277	+	A	G	no	yes	yes	GM06994,GM07000,GM11829,GM11830,GM11831,GM11832,GM11993,GM11994,GM12004,GM12717,GM12762,GM12813,GM12814,GM12872
chr11	57264361	+	G	A	no	yes	yes	GM06994,GM07000,GM11829,GM11830,GM11993,GM12003,GM12004,GM12043,GM12762
chr11	57264495	+	T	G	no	yes	yes	GM07000,GM11831
chr11	57264520	+	T	C	no	yes	yes	GM06994,GM07000,GM11832,GM11993,GM12144,GM12716,GM12717,GM12750,GM12814
chr11	57264525	+	C	T	no	yes	yes	GM06985,GM06994,GM07000,GM11829,GM11993,GM12716,GM12717,GM12814
chr11	57264620	+	G	C	no	yes	yes	GM11829,GM11993,GM12813
chr11	57264655	+	T	C	no	yes	yes	GM11830,GM11832,GM11993,GM12814
chr11	57264754	+	C	G	no	yes	yes	GM06994,GM07000,GM12006,GM12717,GM12750,GM12762,GM12813
chr11	57264813	+	C	T	no	yes	yes	GM06994,GM11832,GM11881,GM12813
chr11	57264963	+	A	C	no	yes	yes	GM06994,GM07000,GM11829,GM11832,GM11881,GM11993,GM12003,GM12004,GM12006,GM12750,GM12762,GM12814
chr11	57264993	+	G	A	no	yes	yes	GM11881,GM12006,GM12762
chr11	57326150	+	T	A	no	no	no	GM11831
chr11	57332569	+	T	C	no	no	no	GM12006,GM12144
chr11	58051340	-	T	G	no	no	yes	GM07000,GM12750
chr11	58134014	+	G	A	no	no	yes	GM11829,GM12005
chr11	58138282	+	A	G	no	no	yes	GM07000,GM11832,GM12144
chr11	58141943	+	T	C	no	no	no	GM11992,GM12814
chr11	58141984	+	C	A	no	no	yes	GM12813,GM12872,GM12874
chr11	58142134	+	T	C	no	no	no	GM11830,GM11831
chr11	58144746	+	A	G	no	no	no	GM12144
chr11	58650013	+	A	C	no	no	no	GM12813
chr11	58650185	+	T	G	no	no	yes	GM06994,GM11832
chr11	58676405	+	A	G	no	no	yes	GM12813
chr11	58730248	+	T	A	no	no	yes	GM12716,GM12750
chr11	59099624	-	G	A	no	no	yes	GM11830,GM12872
chr11	59102378	-	T	C	no	no	no	GM12814
chr11	59105546	-	C	T	no	no	yes	GM11832
chr11	59171846	-	C	T	no	no	no	GM11832,GM11881
chr11	59183303	-	C	T	no	yes	yes	GM11994,GM12144,GM12872
chr11	59183334	-	T	C	no	yes	yes	GM12762,GM12814,GM12872
chr11	59183430	-	G	A	no	yes	yes	GM12872
chr11	59183492	-	C	T	no	yes	yes	GM12144,GM12716,GM12872
chr11	59330268	-	T	A	no	no	no	GM11829,GM11992,GM12750
chr11	59986231	+	C	A	no	no	no	GM11994,GM12144
chr11	59994108	+	C	A	no	no	no	GM06985,GM06994,GM11992,GM12144,GM12716
chr11	60430606	-	G	T	no	no	yes
chr11	60446230	+	A	C	no	no	yes	GM12144
chr11	60461131	+	G	T	no	no	yes	GM11992,GM11994,GM12005,GM12717,GM12872,GM12874
chr11	60461161	+	A	T	no	no	no
chr11	60463685	-	A	G	no	no	yes
chr11	60654544	-	G	T	no	no	no	GM11992,GM12814
chr11	60783195	-	T	C	no	no	no
chr11	60837717	-	T	C	yes	no	no
chr11	60865904	+	T	C	no	no	yes	GM12717
chr11	60888545	+	T	C	no	no	no	GM12006
chr11	60922636	+	A	G	no	no	no	GM11881,GM11994
chr11	60970353	+	G	T	no	no	no	GM11829,GM11831
chr11	61313186	-	T	A	no	no	yes	GM12044,GM12144
chr11	61316633	-	G	C	no	no	yes	GM06985,GM11881,GM11992,GM11993,GM12716
chr11	61316640	-	T	G	no	no	yes	GM11992,GM12814
chr11	61323721	-	T	G	no	no	yes
chr11	61323722	-	T	A	no	no	no	GM11881
chr11	61324581	-	A	C	no	no	yes	GM06985,GM11829,GM11992,GM12716,GM12750
chr11	61488612	-	G	A	no	yes	no	GM06985,GM06994,GM07000,GM11830,GM11831,GM11832,GM11992,GM11993,GM11994,GM12003,GM12006,GM12043,GM12044,GM12144,GM12155,GM12716,GM12717,GM12750,GM12813,GM12814,GM12872,GM12874
chr11	61488613	-	A	G	no	no	yes	GM06994,GM11829,GM11831,GM11832,GM11881,GM11992,GM11993,GM11994,GM12003,GM12005,GM12006,GM12043,GM12044,GM12144,GM12716,GM12717,GM12750,GM12813,GM12814,GM12872,GM12874
chr11	61491677	-	A	G	no	no	yes	GM12750,GM12762,GM12813
chr11	61491680	-	C	G	no	yes	no	GM12155,GM12813
chr11	62042741	-	G	C	no	no	yes	GM07000,GM12762,GM12874
chr11	62083653	-	T	G	no	yes	yes	GM06985,GM07000,GM11829,GM11830,GM11831,GM11832,GM11881,GM11992,GM11994,GM12005,GM12044,GM12716,GM12717,GM12762,GM12872,GM12874
chr11	62083654	-	A	G	no	yes	yes	GM07000,GM12003,GM12005,GM12144,GM12155
chr11	62083776	-	C	G	no	no	no
chr11	62083780	-	G	T	no	no	no
chr11	62083784	-	G	A	no	no	yes
chr11	62083794	-	A	T	no	no	no	GM11831,GM11992
chr11	62083795	-	T	A	no	no	no	GM06985,GM06994,GM11829,GM11831,GM11881,GM11992,GM12043,GM12044,GM12155,GM12716,GM12717,GM12750,GM12762,GM12814,GM12872,GM12874
chr11	62083796	-	G	A	no	no	no
chr11	62083844	-	G	T	no	no	yes
chr11	62083845	-	G	C	no	no	yes
chr11	62083859	-	C	T	no	yes	yes
chr11	62083867	-	G	C	no	yes	no
chr11	62083868	-	G	T	no	no	no
chr11	62083869	-	A	C	no	no	no
chr11	62083870	-	C	T	no	no	yes
chr11	62090860	-	C	G	no	no	yes
chr11	62090863	-	T	C	no	no	no
chr11	62097909	-	C	T	no	no	yes	GM12044,GM12716
chr11	62100288	-	C	T	no	no	yes
chr11	62100289	-	C	T	no	no	yes	GM12874
chr11	62100960	-	A	C	no	no	yes
chr11	62117313	-	T	C	no	no	yes	GM06985,GM11829,GM11832,GM11881,GM11994,GM12043,GM12044,GM12144,GM12813
chr11	62117518	-	T	A	no	no	yes
chr11	62150937	-	A	C	no	no	no
chr11	62156790	-	T	G	no	no	no
chr11	62189698	-	A	G	no	no	no
chr11	62191572	-	G	C	no	no	yes	GM06994,GM07000,GM11829,GM11830,GM11831,GM11832,GM11881,GM11992,GM11993,GM11994,GM12006,GM12044,GM12155,GM12716,GM12717,GM12750,GM12762,GM12813,GM12814,GM12874
chr11	62191574	-	G	A	no	no	yes	GM07000,GM11830,GM11992,GM11993,GM12006,GM12716,GM12750,GM12762,GM12813,GM12874
chr11	62200556	-	A	G	no	no	no	GM11992,GM12006,GM12144,GM12717,GM12874
chr11	62200558	-	T	G	no	no	yes	GM06985,GM06994,GM11829,GM11832,GM11992,GM12005,GM12006,GM12717,GM12813,GM12872
chr11	62214851	-	A	G	no	no	yes	GM07000,GM11830,GM11831,GM11832,GM11992,GM12004,GM12005,GM12006,GM12144,GM12762,GM12813
chr11	62238821	-	T	A	no	no	no	GM11830
chr11	62302917	+	T	G	no	no	yes	GM12750
chr11	62314375	+	G	T	no	no	no
chr11	62314951	-	T	C	no	no	no	GM12006,GM12874
chr11	62348609	-	T	C	no	no	yes	GM07000,GM12874
chr11	62349350	-	T	C	no	no	yes	GM11993,GM12043
chr11	63060920	+	G	T	no	no	no	GM12750,GM12814
chr11	63082528	-	T	C	no	no	yes	GM12006
chr11	63160279	-	T	C	no	no	no	GM12717
chr11	63469974	+	T	G	no	no	yes
chr11	63476290	+	A	G	no	no	no	GM12716,GM12813
chr11	63500572	+	T	A	no	no	no	GM11992,GM12005,GM12716,GM12750,GM12762,GM12813,GM12872,GM12874
chr11	63747580	+	A	C	no	no	yes	GM07000,GM11829,GM11830,GM11831,GM11832,GM11993,GM11994,GM12003,GM12004,GM12006,GM12716,GM12750
chr11	63747878	-	A	T	no	no	yes
chr11	63756515	+	A	C	no	no	yes
chr11	63768128	+	T	C	no	yes	yes
chr11	63768824	-	T	C	no	no	yes
chr11	63768983	-	A	G	no	no	no
chr11	63770495	-	T	C	no	no	yes	GM12004
chr11	63840777	+	T	C	no	no	no
chr11	63840778	+	A	G	no	yes	yes
chr11	63840782	+	A	G	no	yes	no
chr11	63841598	-	C	T	no	no	yes	GM12006
chr11	63873710	+	G	C	no	no	yes	GM12144,GM12750
chr11	63873713	+	C	G	no	no	yes	GM07000,GM12144,GM12750,GM12813
chr11	63881574	+	G	A	no	no	yes	GM12872
chr11	64288663	-	G	A	no	no	yes	GM06994,GM11993
chr11	64289398	-	T	A	no	no	no	GM11992,GM12144
chr11	64377203	-	A	G	no	no	no	GM06994,GM07000,GM11829,GM11830,GM11831,GM11881,GM11992,GM11994,GM12005,GM12006,GM12043,GM12044,GM12155,GM12716,GM12750,GM12762,GM12813
chr11	64420533	-	A	G	no	no	yes
chr11	64422752	-	T	C	no	no	yes	GM12044
chr11	64451883	+	A	G	no	no	no	GM11993,GM12750
chr11	64562788	+	A	G	no	no	yes	GM11832,GM12813
chr11	64601523	-	A	G	no	no	no	GM12006,GM12874
chr11	64608423	+	T	C	no	no	no	GM12813
chr11	64621101	+	G	A	no	yes	yes
chr11	64635749	+	G	A	no	no	no	GM11992,GM11993
chr11	64644680	-	T	C	no	no	yes	GM06994,GM07000,GM11829,GM11993,GM12003,GM12004,GM12006,GM12044,GM12144,GM12155,GM12716,GM12717,GM12750,GM12762,GM12813,GM12814,GM12872,GM12874
chr11	64645072	-	G	A	no	no	no
chr11	64645073	-	G	A	no	no	no
chr11	64645678	-	A	T	no	no	yes
chr11	64736039	+	C	A	no	no	yes	GM07000,GM11881,GM12874
chr11	64821364	+	A	G	no	no	yes	GM07000,GM11992,GM12762,GM12872
chr11	64906534	-	T	A	no	no	yes	GM07000,GM11832,GM11993,GM12717,GM12750
chr11	64911091	+	G	A	no	no	no	GM11829,GM12006
chr11	65026864	-	A	T	no	no	no	GM07000,GM11831,GM11994,GM12762,GM12872
chr11	65054753	+	T	C	no	no	yes	GM12874
chr11	65116047	-	T	C	no	no	yes	GM11832,GM12717,GM12750
chr11	65141554	+	G	C	no	no	no	GM11992,GM12813
chr11	65154477	+	T	C	no	no	yes	GM12044,GM12762
chr11	65154620	+	T	C	no	no	yes	GM12716,GM12813
chr11	65407967	-	G	A	no	no	no	GM06985,GM11830,GM11832,GM11881,GM11993,GM12004,GM12005,GM12043,GM12716,GM12762,GM12813,GM12874
chr11	65440908	-	T	C	no	no	yes	GM11830,GM11993,GM12003,GM12004,GM12155
chr11	65503086	+	T	C	no	no	yes	GM12004
chr11	65520925	-	T	A	no	no	no
chr11	65521585	-	G	T	no	no	no
chr11	65583054	+	A	G	no	no	no	GM11881,GM12813,GM12874
chr11	65861449	-	T	C	no	no	no	GM06994,GM07000,GM11832
chr11	65864219	-	T	C	no	no	yes	GM12005
chr11	65869506	-	A	G	no	no	yes	GM12044,GM12874
chr11	65959891	-	T	G	no	no	yes	GM11832,GM12003,GM12006
chr11	66149277	+	C	A	no	no	no	GM12874
chr11	66164064	+	T	C	no	no	no
chr11	66170391	+	T	G	no	no	yes
chr11	66739928	+	T	G	no	no	no	GM12716,GM12813
chr11	66780005	+	T	C	no	no	yes	GM12005
chr11	66780378	+	G	A	no	no	yes	GM12005
chr11	66780411	+	A	G	no	no	yes	GM12144,GM12762
chr11	66810602	+	G	A	no	no	no	GM11832
chr11	66875599	-	T	C	no	no	yes	GM11829,GM11830,GM12043
chr11	66916827	+	A	C	no	no	yes	GM11829,GM11830,GM11993,GM12717,GM12762
chr11	66917741	+	T	C	no	no	yes	GM11831,GM12813
chr11	66920222	+	G	C	no	no	yes	GM07000,GM12717
chr11	66922228	-	C	A	no	no	no
chr11	66930738	-	A	T	no	no	yes
chr11	66930881	-	A	C	no	no	yes
chr11	67021279	-	G	A	no	no	yes	GM07000,GM12006,GM12814
chr11	67021280	-	A	C	no	no	yes	GM07000,GM11831,GM12006,GM12813,GM12814
chr11	67030584	-	C	A	no	no	yes	GM12717,GM12874
chr11	67110698	+	C	A	no	no	yes	GM06994,GM07000,GM11830,GM11832,GM11881,GM11992,GM11993,GM11994,GM12003,GM12004,GM12006,GM12043,GM12044,GM12144,GM12155,GM12716,GM12717,GM12750,GM12762,GM12813,GM12814,GM12872,GM12874
chr11	67130987	+	C	T	no	no	no
chr11	67136575	+	A	G	no	no	yes	GM11881,GM12144,GM12716,GM12717,GM12874
chr11	67560687	+	A	G	no	no	yes	GM12717,GM12750
chr11	67567074	+	A	G	no	no	yes	GM06985,GM11829,GM11832,GM11881,GM11993,GM12044,GM12750,GM12813
chr11	67574934	+	T	C	no	no	yes	GM07000,GM11832,GM11881,GM12144,GM12717,GM12750,GM12872,GM12874
chr11	67590534	-	A	G	no	no	yes	GM11831,GM12716
chr11	67689887	-	T	C	no	no	yes	GM12006
chr11	68138735	+	T	C	no	no	yes	GM12144,GM12874
chr11	69189699	-	T	C	no	no	no	GM11881,GM12813
chr11	69943531	+	T	C	no	no	yes	GM12813
chr11	70823900	-	T	C	no	no	yes	GM11832,GM12716,GM12874
chr11	70837047	-	G	T	no	no	yes	GM11830,GM12762
chr11	70867162	+	C	A	no	no	yes
chr11	70870648	+	T	G	no	no	yes
chr11	70890221	+	T	C	no	no	no	GM11992,GM12006,GM12044,GM12716,GM12762,GM12813,GM12872
chr11	71383533	+	T	C	no	no	yes	GM11832,GM12814
chr11	71391065	+	A	C	no	no	yes	GM12005,GM12716
chr11	71499978	-	T	C	no	no	no
chr11	71499980	-	T	G	no	no	yes
chr11	71627765	+	G	A	no	no	no	GM11832,GM11993,GM12006
chr11	71681264	-	C	G	no	no	yes	GM07000
chr11	72073817	-	C	G	no	no	no	GM11829,GM11830,GM12716
chr11	72146577	-	A	G	no	no	no	GM12750,GM12872
chr11	72181570	-	C	A	no	no	yes
chr11	72211616	+	G	A	no	no	yes	GM12814
chr11	72226105	-	T	C	no	no	no	GM11831
chr11	72227069	-	T	G	no	no	no	GM11832,GM12750,GM12814
chr11	72785333	+	C	A	no	no	no	GM12006
chr11	72785334	+	T	A	no	no	no	GM12155
chr11	73193758	+	C	G	no	no	yes	GM12006
chr11	73253284	+	T	C	no	no	yes	GM06994,GM12003
chr11	73261499	-	G	A	no	no	no
chr11	73298236	+	T	G	no	no	yes	GM11830,GM12006
chr11	73430852	-	G	A	no	no	yes	GM12750
chr11	74017960	+	T	C	no	no	no	GM07000
chr11	74225412	+	G	A	no	no	yes	GM07000
chr11	74230144	-	T	A	no	no	no
chr11	74788227	+	G	T	no	no	yes	GM06985,GM11829,GM11830,GM11831,GM11832,GM11881,GM11992,GM11993,GM11994,GM12043,GM12044,GM12750,GM12762,GM12814,GM12872,GM12874
chr11	74794379	+	A	G	no	yes	no	GM06994,GM07000,GM12003,GM12005,GM12144,GM12717,GM12813,GM12814,GM12874
chr11	75531073	+	T	C	no	no	yes	GM06994,GM12044,GM12144
chr11	75531161	+	A	G	no	no	no	GM11831,GM11832
chr11	75531210	+	A	G	no	no	no	GM07000,GM12005,GM12717
chr11	76742248	-	T	C	no	no	no
chr11	77055653	-	T	A	no	no	yes	GM11830,GM11832,GM12814
chr11	77090422	-	T	C	no	no	no	GM12717
chr11	77090647	-	T	G	no	no	yes	GM12874
chr11	77153306	-	A	G	no	no	yes	GM12750
chr11	77468303	-	C	G	no	no	yes	GM06985,GM11831,GM11832,GM11881,GM12003,GM12004,GM12005,GM12155,GM12717,GM12750,GM12872
chr11	77598785	+	A	G	no	no	yes
chr11	77832361	-	T	C	no	no	yes	GM11832,GM11881
chr11	82557470	+	T	C	no	no	yes	GM11830,GM12750
chr11	82573803	+	T	C	no	no	no	GM12043,GM12750
chr11	82650574	-	T	G	no	no	no
chr11	85017308	+	G	T	no	no	yes	GM11829,GM11881,GM12003
chr11	85022907	+	T	C	no	no	yes	GM12874
chr11	85039029	+	G	A	no	no	yes	GM11993,GM12144
chr11	85045182	+	G	T	no	no	no	GM12814
chr11	85347686	-	A	G	no	no	no	GM11992,GM12144,GM12155
chr11	85633492	+	G	T	no	no	no
chr11	85633577	+	T	G	no	no	yes	GM07000,GM11832,GM12004,GM12006
chr11	87486157	-	T	C	no	no	no	GM12762,GM12813
chr11	87666544	-	T	A	no	no	no	GM11832,GM12004,GM12005,GM12716,GM12717,GM12762
chr11	89579081	-	A	G	no	yes	yes	GM11992,GM12872
chr11	89579083	-	C	T	no	yes	yes	GM11992,GM12872
chr11	93103115	+	T	C	no	no	yes
chr11	93103163	+	A	T	no	no	no
chr11	93103168	+	A	G	no	yes	yes
chr11	93106225	-	C	T	no	no	no	GM12044,GM12155
chr11	93114221	-	G	C	no	no	no	GM11829,GM11881,GM11993,GM11994,GM12717,GM12750,GM12813,GM12874
chr11	93166673	+	A	C	no	no	no	GM11992,GM11994,GM12750
chr11	93182547	+	T	A	no	no	yes	GM11830,GM11832,GM12144
chr11	93552679	+	T	C	no	no	no	GM11881,GM12750
chr11	94339158	-	T	A	no	no	yes
chr11	94339159	-	C	A	no	no	yes
chr11	94441462	+	C	A	no	yes	no	GM06994,GM12003
chr11	94441463	+	C	A	no	yes	no	GM06994,GM12003,GM12006,GM12043
chr11	95172197	+	A	G	no	no	no	GM11829
chr11	95207026	-	T	G	no	no	no	GM11829,GM12005,GM12872
chr11	95207937	-	T	C	no	no	yes	GM12144
chr11	95756933	-	T	C	no	no	no	GM06994,GM11993
chr11	101699446	+	A	G	no	no	yes
chr11	101713057	+	C	G	no	no	yes	GM12762
chr11	101713062	+	T	C	no	no	yes	GM12813
chr11	101724956	+	A	C	no	no	no	GM11830,GM12814
chr11	101738866	+	A	G	no	no	no	GM12716,GM12750
chr11	101753527	+	A	G	no	no	yes	GM12716,GM12813
chr11	101774764	-	T	A	no	no	yes	GM06994,GM07000,GM12717
chr11	101899196	-	A	G	no	no	no	GM11994,GM12003
chr11	102438212	-	T	C	no	no	no	GM11993,GM12003,GM12717
chr11	104318849	-	T	G	no	no	no	GM12717,GM12814,GM12874
chr11	104417540	-	T	C	no	no	no
chr11	105385761	-	T	G	no	no	yes	GM11829,GM12750,GM12813,GM12814
chr11	105467314	+	T	A	no	no	no	GM12003
chr11	105473792	+	A	G	no	no	yes	GM12716,GM12717
chr11	106880962	-	G	A	no	no	no	GM06994,GM11881
chr11	107538114	-	A	G	no	no	no	GM11831,GM12813
chr11	107744907	+	A	G	no	no	no	GM06994,GM11993
chr11	107849343	-	T	C	no	no	no	GM11832,GM12003
chr11	108069474	+	T	C	no	yes	yes	GM06994,GM12003,GM12762
chr11	108082732	+	T	C	no	no	yes	GM06994,GM12813
chr11	109609337	-	A	C	no	no	yes
chr11	110728197	-	T	C	no	no	yes	GM11829,GM11830,GM12155,GM12762,GM12814,GM12872,GM12874
chr11	111100406	+	A	T	no	no	no
chr11	111140790	-	G	T	no	no	yes	GM11881
chr11	111185602	-	T	G	no	no	yes	GM06994
chr11	111259827	+	T	C	no	no	no	GM07000,GM12750
chr11	111421163	+	G	A	no	no	no	GM11881,GM12006
chr11	111456396	+	C	A	no	no	no	GM11881,GM12005
chr11	111460047	+	G	A	no	no	yes
chr11	111461089	-	A	G	no	no	no	GM12716
chr11	113179779	-	A	T	no	no	yes	GM11993
chr11	113179802	-	A	G	no	no	yes	GM07000,GM12750,GM12814
chr11	113185176	-	A	G	no	no	no	GM12717,GM12814
chr11	113776699	+	G	T	no	no	yes	GM11830
chr11	116138642	-	A	G	no	no	no	GM06994,GM11992,GM12750,GM12813
chr11	116146067	-	A	G	no	no	yes	GM07000,GM12813
chr11	116154489	-	T	C	no	no	no	GM11830,GM12144
chr11	116233829	-	C	A	no	no	yes	GM11831,GM11881,GM12750
chr11	116249516	-	T	G	no	no	yes	GM12813
chr11	116249525	-	T	G	no	no	yes	GM11832
chr11	116571805	+	C	G	no	no	yes	GM12043
chr11	116594456	-	T	C	no	no	yes	GM12005,GM12717
chr11	116747167	+	T	C	no	no	yes	GM12044,GM12872
chr11	116783878	+	T	C	no	no	yes	GM11829,GM12750
chr11	116788303	+	T	C	no	no	no	GM11831,GM12044
chr11	116788362	+	G	C	no	no	yes	GM12874
chr11	117375532	+	T	C	no	no	yes	GM12750,GM12814
chr11	117741019	+	A	G	no	no	no	GM11829,GM12750
chr11	117749520	+	T	C	no	no	no	GM11831,GM12814
chr11	117755577	+	T	G	no	no	no
chr11	117854006	+	G	C	no	no	yes
chr11	117881701	+	G	A	no	no	no	GM12003,GM12004
chr11	117896765	+	T	C	no	no	yes	GM12144,GM12813
chr11	117899351	+	T	G	no	no	yes	GM11829,GM12004
chr11	117899760	+	G	C	no	no	no	GM11992,GM11994
chr11	117920912	+	T	C	no	no	yes
chr11	117976958	+	T	C	no	no	yes	GM06994,GM12717
chr11	117978671	+	T	C	no	no	yes	GM06985,GM11994,GM12155,GM12750,GM12872
chr11	117978720	+	T	G	no	no	yes	GM06994,GM12006
chr11	118123994	-	A	G	no	no	no	GM07000,GM11881
chr11	118124562	-	A	G	no	no	no	GM11992,GM11993,GM12750,GM12814,GM12872
chr11	118125939	-	T	A	no	no	no	GM11881
chr11	118271569	+	A	G	no	no	no	GM11830,GM11992
chr11	118274166	-	A	G	no	no	no	GM11992,GM12750,GM12762
chr11	118334142	+	T	C	no	no	yes	GM11993
chr11	118390957	+	T	C	no	no	no	GM06994,GM11994,GM12043,GM12155
chr11	118393355	-	A	G	no	no	yes
chr11	118393360	-	A	C	no	no	yes
chr11	118393365	-	T	A	no	no	no
chr11	118393375	-	A	G	no	no	no
[truncated: 8,211 more rows]
